# Supplementary material for: Crystal structure of 1-(2-chloro­acet­yl)-2,6-bis­(4-fluoro­phen­yl)-3,3-di­methyl­piperidin-4-one
Source: Acta Crystallogr Sect E Struct Rep Online. 2014 Sep 30;70(Pt 10):262–4. doi: 10.1107/S1600536814021278 (PMC4257194; doi:10.1107/S1600536814021278)
Supplement: Supplementary file 1 [file e-70-00262-sup1.cif]

##############################################################################
#                                                                            #
# This CIF contains the data in a paper accepted for publication in          #
# Acta Crystallographica Section E. It conforms to the requirements of       #
# Notes for Authors for Acta Crystallographica Section E, and has been       #
# peer reviewed under the auspices of the IUCr Commission on Journals.       #
#                                                                            #
# Full details of the Crystallographic Information File format               #
# are given in the paper "The Crystallographic Information File (CIF):       #
# a New Standard Archive File for Crystallography" by S. R. Hall, F. H.      #
# Allen and I. D. Brown [Acta Cryst. (1991), A47, 655-685].                  #
#                                                                            #
# The current version of the core CIF dictionary is obtainable from          #
# ftp://ftp.iucr.org/pub/cif_core.dic.                                       #
#                                                                            #
# Software is freely available for graphical display of the structure(s)     #
# in this CIF. For information consult the CIF software page                 #
# http://www.iucr.org/resources/cif/software.                                #
#                                                                            #
# This file may be used for bona fide research purposes within the           #
# scientific community so long as proper attribution is given to the journal # 
# article from which it was obtained.                                        #
#                                                                            #
##############################################################################
data_I
_database_code_depnum_ccdc_archive 'CCDC 1026047'
_audit_creation_method     SHELXL-97
_journal_date_recd_electronic     2014-09-08
_journal_date_accepted     2014-09-24
_journal_name_full     'Acta Crystallographica, Section E'
_journal_year     2014
_journal_volume     70
_journal_issue     10
_journal_page_first     262
_journal_page_last     264
_journal_paper_category     GO
_journal_paper_doi     10.1107/S1600536814021278
_journal_coeditor_code     LH5727
_publ_contact_author_name     DR.S.KABILAN
_publ_contact_author_address
;PROFESSOR OF CHEMISTRY
DEPARTMENT OF CHEMISTRY
ANNAMALAI UNIVERSITY
ANNAMALAI NAGAR
TAMIL NADU, INDIA-608002
;
_publ_contact_author_email     kabilanchem60@rediffmail.com
_publ_contact_author_phone      919976271805
_publ_section_title
;
Crystal structure of
1-(2-chloroacetyl)-2,6-bis(4-fluorophenyl)-3,3-dimethylpiperidin-4-one
;
loop_
    _publ_author_name
    _publ_author_address
    'Jothivel, S.'
;
Department of Chemistry
Annamalai University
Annamalainagar 608 002
Chidambaram
Tamil Nadu, India
;
    'Jibon Kotoky'
;Division of Life Sciences,
Central Instrumentation Facility,
Institute of Advanced Study in Science & Technology (IASST),
Guwahati 781 035, Assam, India
;
    'Kabilan, S.'
;
Department of Chemistry
Annamalai University
Annamalainagar 608 002
Chidambaram
Tamil Nadu, India
;
_publ_section_synopsis
;
In the title molecule, C~21~H~20~ClF~2~NO~2~, the piperidine ring adopts a
slightly-distorted boat conformation, the two benzene rings form a dihedral
angle of 87.43 (1)\% and a weak intramolecular C---H...\p interaction is
observed. In the crystal, weak C---H...O hydrogen bonds and weak C---H...\p
interactions connect molecules forming a three-dimensional network.
;
_chemical_name_systematic
;
1-(2-Chloroacetyl)-2,6-bis(4-fluorophenyl)-3,3-dimethylpiperidin-4-one
;
_chemical_name_common     ?
_chemical_formula_moiety     'C21 H20 Cl F2 N O2'
_chemical_formula_sum     'C21 H20 Cl F2 N O2'
_chemical_formula_iupac     'C21 H20 Cl F2 N O2'
_chemical_formula_weight     391.83
_chemical_melting_point     ?
_symmetry_cell_setting     monoclinic
_symmetry_space_group_name_H-M     'P 21/n'
_symmetry_space_group_name_Hall     '-P 2yn'
loop_
    _symmetry_equiv_pos_as_xyz
    'x, y, z'
    '-x+1/2, y+1/2, -z+1/2'
    '-x, -y, -z'
    'x-1/2, -y-1/2, z-1/2'
_cell_length_a     13.5270(3)
_cell_length_b     10.0150(2)
_cell_length_c     15.2560(3)
_cell_angle_alpha     90.00
_cell_angle_beta     113.8030(10)
_cell_angle_gamma     90.00
_cell_volume     1890.97(7)
_cell_formula_units_Z     4
_cell_measurement_reflns_used     6438
_cell_measurement_theta_min     2.56
_cell_measurement_theta_max     27.42
_cell_measurement_temperature     293(2)
_exptl_crystal_description     block
_exptl_crystal_colour     colourless
_exptl_crystal_size_max     0.35
_exptl_crystal_size_mid     0.30
_exptl_crystal_size_min     0.30
_exptl_crystal_density_diffrn     1.376
_exptl_crystal_density_meas     ?
_exptl_crystal_density_method     'not measured'
_exptl_crystal_F_000     816
_exptl_absorpt_coefficient_mu     0.237
_exptl_absorpt_correction_type     multi-scan
_exptl_absorpt_process_details
;
(SADABS; Bruker, 2004)
;
_exptl_absorpt_correction_T_min     0.9136
_exptl_absorpt_correction_T_max     0.9436
_exptl_special_details     ?
_diffrn_ambient_temperature     293(2)
_diffrn_radiation_type     MoK\a
_diffrn_radiation_wavelength     0.71073
_diffrn_radiation_source     'fine-focus sealed tube'
_diffrn_radiation_monochromator     graphite
_diffrn_measurement_device_type     'Bruker APEXII CCD'
_diffrn_measurement_method     '\w and \f scans'
_diffrn_detector_area_resol_mean     ?
_diffrn_reflns_number     17109
_diffrn_reflns_av_R_equivalents     0.0295
_diffrn_reflns_av_sigmaI/netI     0.0220
_diffrn_reflns_theta_min     1.70
_diffrn_reflns_theta_max     25.00
_diffrn_reflns_theta_full     25.00
_diffrn_measured_fraction_theta_max     1.000
_diffrn_measured_fraction_theta_full     1.000
_diffrn_reflns_limit_h_min     -15
_diffrn_reflns_limit_h_max     16
_diffrn_reflns_limit_k_min     -11
_diffrn_reflns_limit_k_max     11
_diffrn_reflns_limit_l_min     -18
_diffrn_reflns_limit_l_max     18
_diffrn_standards_number     ?
_diffrn_standards_interval_count     ?
_diffrn_standards_interval_time     ?
_diffrn_standards_decay_%     ?
_refine_special_details
;
Refinement of <i>F</i>^2^ against ALL reflections. The weighted <i>R</i>-factor
<i>wR</i> and goodness of fit <i>S</i> are based on <i>F</i>^2^, conventional
<i>R</i>-factors <i>R</i> are based on <i>F</i>, with <i>F</i> set to zero for
negative <i>F</i>^2^. The threshold expression of <i>F</i>^2^ >
\s(<i>F</i>^2^) is used only for calculating <i>R</i>-factors(gt) <i>etc</i>.
and is not relevant to the choice of reflections for refinement.
<i>R</i>-factors based on <i>F</i>^2^ are statistically about twice as large
as those based on <i>F</i>, and <i>R</i>-factors based on ALL data will be
even larger.
;
_reflns_number_total     3327
_reflns_number_gt     2643
_reflns_threshold_expression     'I>2\s(I)'
_refine_ls_structure_factor_coef     Fsqd
_refine_ls_matrix_type     full
_refine_ls_R_factor_all     0.0518
_refine_ls_R_factor_gt     0.0383
_refine_ls_wR_factor_gt     0.0868
_refine_ls_wR_factor_ref     0.0974
_refine_ls_goodness_of_fit_ref     1.015
_refine_ls_restrained_S_all     1.015
_refine_ls_number_reflns     3327
_refine_ls_number_parameters     245
_refine_ls_number_restraints     0
_refine_ls_hydrogen_treatment     constr
_refine_ls_weighting_scheme     calc
_refine_ls_weighting_details
         'calc w=1/[\s^2^(Fo^2^)+(0.0329P)^2^+1.0437P] where P=(Fo^2^+2Fc^2^)/3'
_atom_sites_solution_hydrogens     geom
_atom_sites_solution_primary     direct
_atom_sites_solution_secondary     difmap
_refine_ls_shift/su_max     0.001
_refine_ls_shift/su_mean     0.000
_refine_diff_density_max     0.335
_refine_diff_density_min     -0.419
_refine_ls_extinction_method     SHELXL
_refine_ls_extinction_coef     0.0104(10)
_refine_ls_extinction_expression
                                  'Fc^*^=kFc[1+0.001xFc^2^\l^3^/sin(2\q)]^-1/4^'
loop_
    _atom_type_symbol
    _atom_type_description
    _atom_type_scat_dispersion_real
    _atom_type_scat_dispersion_imag
    _atom_type_scat_source
    'C' 'C' 0.0033 0.0016
                         'International Tables Vol C Tables 4.2.6.8 and 6.1.1.4'
    'H' 'H' 0.0000 0.0000
                         'International Tables Vol C Tables 4.2.6.8 and 6.1.1.4'
    'N' 'N' 0.0061 0.0033
                         'International Tables Vol C Tables 4.2.6.8 and 6.1.1.4'
    'O' 'O' 0.0106 0.0060
                         'International Tables Vol C Tables 4.2.6.8 and 6.1.1.4'
    'F' 'F' 0.0171 0.0103
                         'International Tables Vol C Tables 4.2.6.8 and 6.1.1.4'
    'Cl' 'Cl' 0.1484 0.1585
                         'International Tables Vol C Tables 4.2.6.8 and 6.1.1.4'
_computing_data_collection
;
APEX2 (Bruker, 2004)
;
_computing_cell_refinement
;
APEX2 and SAINT (Bruker, 2004)
;
_computing_data_reduction
;
SAINT (Bruker, 2004)
;
_computing_structure_solution
;
SIR92 (Altomare <i>et al.</i>,  1993)
;
_computing_structure_refinement
;
SHELXL97 (Sheldrick, 2008)
;
_computing_molecular_graphics
;
ORTEP-3 for Windows (Farrugia, 2012) and
PLATON (Spek, 2009)
;
_computing_publication_material
;
SHELXL97 (Sheldrick, 2008)
;
loop_
    _atom_site_type_symbol
    _atom_site_label
    _atom_site_fract_x
    _atom_site_fract_y
    _atom_site_fract_z
    _atom_site_U_iso_or_equiv
    _atom_site_adp_type
    _atom_site_calc_flag
    _atom_site_refinement_flags
    _atom_site_occupancy
    _atom_site_symmetry_multiplicity
    _atom_site_disorder_assembly
    _atom_site_disorder_group
    C C1 0.78563(14) -0.24331(17) 0.58593(12) 0.0380(4) Uani d . 1 1 . .
    H H1 0.7638 -0.3211 0.6129 0.046 Uiso calc R 1 1 . .
    C C2 0.68341(15) -0.1993(2) 0.49931(14) 0.0480(5) Uani d . 1 1 . .
    C C3 0.70229(17) -0.0678(2) 0.46053(15) 0.0528(5) Uani d . 1 1 . .
    C C4 0.78997(17) 0.0206(2) 0.52812(14) 0.0495(5) Uani d . 1 1 . .
    H H4A 0.7675 0.1126 0.5120 0.059 Uiso calc R 1 1 . .
    H H4B 0.8542 0.0072 0.5157 0.059 Uiso calc R 1 1 . .
    C C5 0.82206(14) 0.00286(17) 0.63608(13) 0.0395(4) Uani d . 1 1 . .
    H H5 0.7706 0.0536 0.6534 0.047 Uiso calc R 1 1 . .
    C C6 0.64617(19) -0.3065(2) 0.42125(16) 0.0658(7) Uani d . 1 1 . .
    H H6A 0.6349 -0.3890 0.4479 0.099 Uiso calc R 1 1 . .
    H H6B 0.7004 -0.3188 0.3964 0.099 Uiso calc R 1 1 . .
    H H6C 0.5798 -0.2789 0.3705 0.099 Uiso calc R 1 1 . .
    C C7 0.59232(17) -0.1729(3) 0.53339(19) 0.0726(7) Uani d . 1 1 . .
    H H7A 0.5767 -0.2537 0.5593 0.109 Uiso calc R 1 1 . .
    H H7B 0.5287 -0.1437 0.4802 0.109 Uiso calc R 1 1 . .
    H H7C 0.6149 -0.1050 0.5819 0.109 Uiso calc R 1 1 . .
    C C8 0.88456(15) -0.28756(17) 0.57008(12) 0.0379(4) Uani d . 1 1 . .
    C C9 0.90707(17) -0.2532(2) 0.49221(14) 0.0493(5) Uani d . 1 1 . .
    H H9 0.8574 -0.2026 0.4430 0.059 Uiso calc R 1 1 . .
    C C10 1.00201(19) -0.2928(2) 0.48641(15) 0.0560(6) Uani d . 1 1 . .
    H H10 1.0167 -0.2686 0.4341 0.067 Uiso calc R 1 1 . .
    C C11 1.07354(17) -0.3676(2) 0.55817(16) 0.0535(5) Uani d . 1 1 . .
    C C12 1.05468(17) -0.4051(2) 0.63625(15) 0.0530(5) Uani d . 1 1 . .
    H H12 1.1047 -0.4566 0.6846 0.064 Uiso calc R 1 1 . .
    C C13 0.96006(15) -0.36480(19) 0.64150(13) 0.0440(5) Uani d . 1 1 . .
    H H13 0.9462 -0.3899 0.6942 0.053 Uiso calc R 1 1 . .
    C C14 0.82422(14) -0.17695(19) 0.74942(13) 0.0399(4) Uani d . 1 1 . .
    C C15 0.84427(18) -0.0661(2) 0.82215(14) 0.0524(5) Uani d . 1 1 . .
    H H15A 0.7946 0.0068 0.7929 0.063 Uiso calc R 1 1 . .
    H H15B 0.9172 -0.0325 0.8408 0.063 Uiso calc R 1 1 . .
    C C16 0.93284(15) 0.06468(18) 0.68828(13) 0.0402(4) Uani d . 1 1 . .
    C C17 1.02557(16) 0.0042(2) 0.69010(15) 0.0493(5) Uani d . 1 1 . .
    H H17 1.0217 -0.0819 0.6661 0.059 Uiso calc R 1 1 . .
    C C18 1.12403(17) 0.0696(2) 0.72703(16) 0.0586(6) Uani d . 1 1 . .
    H H18 1.1862 0.0289 0.7278 0.070 Uiso calc R 1 1 . .
    C C19 1.12733(17) 0.1957(2) 0.76238(15) 0.0566(6) Uani d . 1 1 . .
    C C20 1.03892(18) 0.2570(2) 0.76548(15) 0.0554(6) Uani d . 1 1 . .
    H H20 1.0443 0.3414 0.7925 0.066 Uiso calc R 1 1 . .
    C C21 0.94109(17) 0.1907(2) 0.72754(14) 0.0483(5) Uani d . 1 1 . .
    H H21 0.8798 0.2315 0.7284 0.058 Uiso calc R 1 1 . .
    N N1 0.81566(12) -0.13914(14) 0.66131(10) 0.0366(4) Uani d . 1 1 . .
    O O1 0.81730(12) -0.29307(13) 0.77065(9) 0.0514(4) Uani d . 1 1 . .
    O O2 0.65146(16) -0.03393(17) 0.37891(11) 0.0883(6) Uani d . 1 1 . .
    F F1 1.22180(11) 0.26360(14) 0.79297(12) 0.0865(5) Uani d . 1 1 . .
    F F2 1.16548(11) -0.40863(16) 0.55128(10) 0.0810(5) Uani d . 1 1 . .
    Cl Cl1 0.82752(6) -0.12066(7) 0.92455(4) 0.0788(2) Uani d . 1 1 . .
loop_
    _atom_site_aniso_label
    _atom_site_aniso_U_11
    _atom_site_aniso_U_22
    _atom_site_aniso_U_33
    _atom_site_aniso_U_12
    _atom_site_aniso_U_13
    _atom_site_aniso_U_23
    C1 0.0399(10) 0.0328(9) 0.0374(10) -0.0039(8) 0.0116(8) 0.0023(7)
    C2 0.0406(11) 0.0451(11) 0.0462(11) -0.0035(9) 0.0049(9) 0.0039(9)
    C3 0.0533(12) 0.0460(12) 0.0462(12) 0.0049(10) 0.0068(10) 0.0079(9)
    C4 0.0551(12) 0.0385(11) 0.0475(11) -0.0011(9) 0.0131(10) 0.0088(8)
    C5 0.0398(10) 0.0331(9) 0.0450(10) 0.0005(8) 0.0165(8) 0.0021(8)
    C6 0.0652(15) 0.0552(14) 0.0524(13) -0.0129(11) -0.0017(11) 0.0000(10)
    C7 0.0391(12) 0.0891(18) 0.0793(17) 0.0016(12) 0.0132(11) 0.0083(14)
    C8 0.0435(10) 0.0326(9) 0.0356(9) -0.0046(8) 0.0139(8) -0.0030(7)
    C9 0.0580(13) 0.0489(12) 0.0391(11) 0.0019(10) 0.0177(10) 0.0035(9)
    C10 0.0683(14) 0.0617(14) 0.0473(12) -0.0067(11) 0.0329(11) -0.0053(10)
    C11 0.0484(12) 0.0604(13) 0.0554(13) -0.0021(10) 0.0248(10) -0.0176(11)
    C12 0.0488(12) 0.0577(13) 0.0473(12) 0.0078(10) 0.0138(10) -0.0019(10)
    C13 0.0481(11) 0.0456(11) 0.0373(10) 0.0021(9) 0.0162(9) 0.0016(8)
    C14 0.0371(10) 0.0427(11) 0.0434(10) -0.0002(8) 0.0199(8) 0.0021(8)
    C15 0.0667(14) 0.0494(12) 0.0476(12) 0.0031(10) 0.0299(11) 0.0005(9)
    C16 0.0444(11) 0.0374(10) 0.0389(10) -0.0043(8) 0.0168(8) 0.0033(8)
    C17 0.0474(12) 0.0377(10) 0.0588(13) -0.0013(9) 0.0173(10) 0.0013(9)
    C18 0.0412(12) 0.0545(13) 0.0726(15) 0.0002(10) 0.0152(11) 0.0066(11)
    C19 0.0460(12) 0.0532(13) 0.0582(13) -0.0159(10) 0.0084(10) 0.0044(10)
    C20 0.0652(14) 0.0450(12) 0.0548(13) -0.0138(11) 0.0230(11) -0.0084(9)
    C21 0.0542(12) 0.0440(11) 0.0520(12) -0.0063(9) 0.0268(10) -0.0052(9)
    N1 0.0377(8) 0.0338(8) 0.0383(8) -0.0020(6) 0.0154(7) 0.0011(6)
    O1 0.0692(10) 0.0427(8) 0.0495(8) -0.0042(7) 0.0313(7) 0.0050(6)
    O2 0.1047(14) 0.0628(11) 0.0543(10) -0.0054(10) -0.0126(9) 0.0190(8)
    F1 0.0524(8) 0.0701(9) 0.1148(12) -0.0234(7) 0.0107(8) -0.0013(8)
    F2 0.0621(9) 0.1066(12) 0.0843(10) 0.0072(8) 0.0400(8) -0.0227(8)
    Cl1 0.1233(6) 0.0731(4) 0.0600(4) -0.0112(4) 0.0577(4) -0.0075(3)
_geom_special_details
;
All e.s.d.'s (except the e.s.d. in the dihedral angle between two l.s. planes)
are estimated using the full covariance matrix. The cell e.s.d.'s are taken
into account individually in the estimation of e.s.d.'s in distances, angles
and torsion angles; correlations between e.s.d.'s in cell parameters are only
used when they are defined by crystal symmetry. An approximate (isotropic)
treatment of cell e.s.d.'s is used for estimating e.s.d.'s involving l.s.
planes.
;
loop_
    _geom_bond_atom_site_label_1
    _geom_bond_atom_site_label_2
    _geom_bond_site_symmetry_2
    _geom_bond_distance
    _geom_bond_publ_flag
    C1 N1 . 1.483(2) ?
    C1 C8 . 1.519(3) ?
    C1 C2 . 1.542(2) ?
    C1 H1 . 0.9800 ?
    C2 C3 . 1.507(3) ?
    C2 C6 . 1.530(3) ?
    C2 C7 . 1.541(3) ?
    C3 O2 . 1.203(2) ?
    C3 C4 . 1.505(3) ?
    C4 C5 . 1.535(3) ?
    C4 H4A . 0.9700 ?
    C4 H4B . 0.9700 ?
    C5 N1 . 1.485(2) ?
    C5 C16 . 1.517(2) ?
    C5 H5 . 0.9800 ?
    C6 H6A . 0.9600 ?
    C6 H6B . 0.9600 ?
    C6 H6C . 0.9600 ?
    C7 H7A . 0.9600 ?
    C7 H7B . 0.9600 ?
    C7 H7C . 0.9600 ?
    C8 C9 . 1.384(3) ?
    C8 C13 . 1.389(3) ?
    C9 C10 . 1.381(3) ?
    C9 H9 . 0.9300 ?
    C10 C11 . 1.357(3) ?
    C10 H10 . 0.9300 ?
    C11 F2 . 1.353(2) ?
    C11 C12 . 1.368(3) ?
    C12 C13 . 1.375(3) ?
    C12 H12 . 0.9300 ?
    C13 H13 . 0.9300 ?
    C14 O1 . 1.221(2) ?
    C14 N1 . 1.356(2) ?
    C14 C15 . 1.515(3) ?
    C15 Cl1 . 1.754(2) ?
    C15 H15A . 0.9700 ?
    C15 H15B . 0.9700 ?
    C16 C21 . 1.382(3) ?
    C16 C17 . 1.383(3) ?
    C17 C18 . 1.384(3) ?
    C17 H17 . 0.9300 ?
    C18 C19 . 1.367(3) ?
    C18 H18 . 0.9300 ?
    C19 F1 . 1.353(2) ?
    C19 C20 . 1.362(3) ?
    C20 C21 . 1.382(3) ?
    C20 H20 . 0.9300 ?
    C21 H21 . 0.9300 ?
loop_
    _geom_angle_atom_site_label_1
    _geom_angle_atom_site_label_2
    _geom_angle_atom_site_label_3
    _geom_angle_site_symmetry_1
    _geom_angle_site_symmetry_3
    _geom_angle
    _geom_angle_publ_flag
    N1 C1 C8 . . 110.21(14) ?
    N1 C1 C2 . . 109.50(14) ?
    C8 C1 C2 . . 119.33(16) ?
    N1 C1 H1 . . 105.6 ?
    C8 C1 H1 . . 105.6 ?
    C2 C1 H1 . . 105.6 ?
    C3 C2 C6 . . 111.25(17) ?
    C3 C2 C7 . . 105.53(18) ?
    C6 C2 C7 . . 109.02(18) ?
    C3 C2 C1 . . 110.54(15) ?
    C6 C2 C1 . . 111.49(16) ?
    C7 C2 C1 . . 108.80(17) ?
    O2 C3 C4 . . 120.44(19) ?
    O2 C3 C2 . . 122.40(19) ?
    C4 C3 C2 . . 117.15(16) ?
    C3 C4 C5 . . 118.07(17) ?
    C3 C4 H4A . . 107.8 ?
    C5 C4 H4A . . 107.8 ?
    C3 C4 H4B . . 107.8 ?
    C5 C4 H4B . . 107.8 ?
    H4A C4 H4B . . 107.1 ?
    N1 C5 C16 . . 113.80(14) ?
    N1 C5 C4 . . 111.60(15) ?
    C16 C5 C4 . . 107.94(15) ?
    N1 C5 H5 . . 107.8 ?
    C16 C5 H5 . . 107.8 ?
    C4 C5 H5 . . 107.8 ?
    C2 C6 H6A . . 109.5 ?
    C2 C6 H6B . . 109.5 ?
    H6A C6 H6B . . 109.5 ?
    C2 C6 H6C . . 109.5 ?
    H6A C6 H6C . . 109.5 ?
    H6B C6 H6C . . 109.5 ?
    C2 C7 H7A . . 109.5 ?
    C2 C7 H7B . . 109.5 ?
    H7A C7 H7B . . 109.5 ?
    C2 C7 H7C . . 109.5 ?
    H7A C7 H7C . . 109.5 ?
    H7B C7 H7C . . 109.5 ?
    C9 C8 C13 . . 117.70(18) ?
    C9 C8 C1 . . 125.28(17) ?
    C13 C8 C1 . . 116.97(16) ?
    C10 C9 C8 . . 121.09(19) ?
    C10 C9 H9 . . 119.5 ?
    C8 C9 H9 . . 119.5 ?
    C11 C10 C9 . . 119.07(19) ?
    C11 C10 H10 . . 120.5 ?
    C9 C10 H10 . . 120.5 ?
    F2 C11 C10 . . 118.9(2) ?
    F2 C11 C12 . . 119.0(2) ?
    C10 C11 C12 . . 122.1(2) ?
    C11 C12 C13 . . 118.4(2) ?
    C11 C12 H12 . . 120.8 ?
    C13 C12 H12 . . 120.8 ?
    C12 C13 C8 . . 121.65(18) ?
    C12 C13 H13 . . 119.2 ?
    C8 C13 H13 . . 119.2 ?
    O1 C14 N1 . . 122.96(17) ?
    O1 C14 C15 . . 120.95(17) ?
    N1 C14 C15 . . 116.09(16) ?
    C14 C15 Cl1 . . 112.00(14) ?
    C14 C15 H15A . . 109.2 ?
    Cl1 C15 H15A . . 109.2 ?
    C14 C15 H15B . . 109.2 ?
    Cl1 C15 H15B . . 109.2 ?
    H15A C15 H15B . . 107.9 ?
    C21 C16 C17 . . 118.52(18) ?
    C21 C16 C5 . . 119.36(17) ?
    C17 C16 C5 . . 121.83(17) ?
    C16 C17 C18 . . 121.11(19) ?
    C16 C17 H17 . . 119.4 ?
    C18 C17 H17 . . 119.4 ?
    C19 C18 C17 . . 118.1(2) ?
    C19 C18 H18 . . 121.0 ?
    C17 C18 H18 . . 121.0 ?
    F1 C19 C20 . . 118.8(2) ?
    F1 C19 C18 . . 118.4(2) ?
    C20 C19 C18 . . 122.8(2) ?
    C19 C20 C21 . . 118.3(2) ?
    C19 C20 H20 . . 120.8 ?
    C21 C20 H20 . . 120.8 ?
    C20 C21 C16 . . 121.1(2) ?
    C20 C21 H21 . . 119.4 ?
    C16 C21 H21 . . 119.4 ?
    C14 N1 C1 . . 117.35(14) ?
    C14 N1 C5 . . 122.27(15) ?
    C1 N1 C5 . . 119.95(14) ?
loop_
    _geom_torsion_atom_site_label_1
    _geom_torsion_atom_site_label_2
    _geom_torsion_atom_site_label_3
    _geom_torsion_atom_site_label_4
    _geom_torsion_site_symmetry_1
    _geom_torsion_site_symmetry_2
    _geom_torsion_site_symmetry_3
    _geom_torsion_site_symmetry_4
    _geom_torsion
    _geom_torsion_publ_flag
    N1 C1 C2 C3 . . . . 58.3(2) ?
    C8 C1 C2 C3 . . . . -70.0(2) ?
    N1 C1 C2 C6 . . . . -177.45(16) ?
    C8 C1 C2 C6 . . . . 54.3(2) ?
    N1 C1 C2 C7 . . . . -57.2(2) ?
    C8 C1 C2 C7 . . . . 174.54(17) ?
    C6 C2 C3 O2 . . . . 31.2(3) ?
    C7 C2 C3 O2 . . . . -86.9(3) ?
    C1 C2 C3 O2 . . . . 155.6(2) ?
    C6 C2 C3 C4 . . . . -147.7(2) ?
    C7 C2 C3 C4 . . . . 94.2(2) ?
    C1 C2 C3 C4 . . . . -23.3(3) ?
    O2 C3 C4 C5 . . . . 157.1(2) ?
    C2 C3 C4 C5 . . . . -23.9(3) ?
    C3 C4 C5 N1 . . . . 35.1(2) ?
    C3 C4 C5 C16 . . . . 160.89(18) ?
    N1 C1 C8 C9 . . . . -105.5(2) ?
    C2 C1 C8 C9 . . . . 22.4(3) ?
    N1 C1 C8 C13 . . . . 72.05(19) ?
    C2 C1 C8 C13 . . . . -160.01(16) ?
    C13 C8 C9 C10 . . . . -0.9(3) ?
    C1 C8 C9 C10 . . . . 176.67(18) ?
    C8 C9 C10 C11 . . . . 0.6(3) ?
    C9 C10 C11 F2 . . . . 178.63(18) ?
    C9 C10 C11 C12 . . . . 0.0(3) ?
    F2 C11 C12 C13 . . . . -178.82(18) ?
    C10 C11 C12 C13 . . . . -0.2(3) ?
    C11 C12 C13 C8 . . . . -0.2(3) ?
    C9 C8 C13 C12 . . . . 0.7(3) ?
    C1 C8 C13 C12 . . . . -177.07(17) ?
    O1 C14 C15 Cl1 . . . . -12.3(2) ?
    N1 C14 C15 Cl1 . . . . 168.29(14) ?
    N1 C5 C16 C21 . . . . -135.35(17) ?
    C4 C5 C16 C21 . . . . 100.2(2) ?
    N1 C5 C16 C17 . . . . 50.9(2) ?
    C4 C5 C16 C17 . . . . -73.6(2) ?
    C21 C16 C17 C18 . . . . -2.4(3) ?
    C5 C16 C17 C18 . . . . 171.43(18) ?
    C16 C17 C18 C19 . . . . 0.4(3) ?
    C17 C18 C19 F1 . . . . -175.83(19) ?
    C17 C18 C19 C20 . . . . 2.2(3) ?
    F1 C19 C20 C21 . . . . 175.26(19) ?
    C18 C19 C20 C21 . . . . -2.8(3) ?
    C19 C20 C21 C16 . . . . 0.7(3) ?
    C17 C16 C21 C20 . . . . 1.8(3) ?
    C5 C16 C21 C20 . . . . -172.16(18) ?
    O1 C14 N1 C1 . . . . 6.3(3) ?
    C15 C14 N1 C1 . . . . -174.27(16) ?
    O1 C14 N1 C5 . . . . 178.74(17) ?
    C15 C14 N1 C5 . . . . -1.8(2) ?
    C8 C1 N1 C14 . . . . -103.14(17) ?
    C2 C1 N1 C14 . . . . 123.70(17) ?
    C8 C1 N1 C5 . . . . 84.23(18) ?
    C2 C1 N1 C5 . . . . -48.9(2) ?
    C16 C5 N1 C14 . . . . 67.7(2) ?
    C4 C5 N1 C14 . . . . -169.80(16) ?
    C16 C5 N1 C1 . . . . -120.01(17) ?
    C4 C5 N1 C1 . . . . 2.4(2) ?
loop_
    _geom_hbond_atom_site_label_D
    _geom_hbond_atom_site_label_H
    _geom_hbond_atom_site_label_A
    _geom_hbond_site_symmetry_A
    _geom_hbond_distance_DH
    _geom_hbond_distance_HA
    _geom_hbond_distance_DA
    _geom_hbond_angle_DHA
    C5 H5 O1 2_656 0.98 2.50 3.453(2) 165
    C15 H15A O1 2_656 0.97 2.46 3.429(3) 174
    C20 H20 O2 4_666 0.93 2.45 3.298(3) 151
    C10 H10 Cg1 3_756 0.93 2.66 3.499(2) 151
    C17 H17 Cg2 1_555 0.93 2.85 3.771(2) 170
_iucr_refine_instructions_details
;
TITL JOTHIVEL3 in P2(1)/n
CELL  0.71073  13.5270  10.0150  15.2560   90.000  113.803   90.000
ZERR     4.00   0.0003   0.0002   0.0003    0.000    0.001    0.000
LATT   1
SYMM  1/2 - X, 1/2 + Y, 1/2 - Z
SFAC  C    H    N    O    F    CL
UNIT  84   80   4    8    8    4
MERG   2
OMIT    -3.00  50.00
EXTI    0.01038
EQIV $1 -x+3/2, y+1/2, -z+3/2
HTAB C5 O1_$1
HTAB C15 O1_$1
EQIV $2 x+1/2, -y+1/2, z+1/2
HTAB C20 O2_$2
FMAP   2
PLAN   25
SIZE     0.30   0.30   0.35
ACTA
BOND   $H
CONF
WGHT     0.03290     1.04370
L.S.   4
FVAR     0.70831
C1    1    0.785626   -0.243311    0.585935    11.00000    0.03991    0.03283 =
        0.03738    0.00232    0.01164   -0.00392
AFIX   13
H1    2    0.763797   -0.321080    0.612857    11.00000   -1.20000
AFIX    0
C2    1    0.683413   -0.199301    0.499306    11.00000    0.04059    0.04509 =
        0.04624    0.00386    0.00488   -0.00354
C3    1    0.702289   -0.067768    0.460531    11.00000    0.05330    0.04602 =
        0.04616    0.00788    0.00677    0.00490
C4    1    0.789966    0.020577    0.528118    11.00000    0.05511    0.03849 =
        0.04749    0.00877    0.01313   -0.00114
AFIX   23
H4A   2    0.767550    0.112568    0.512027    11.00000   -1.20000
H4B   2    0.854189    0.007228    0.515725    11.00000   -1.20000
AFIX    0
C5    1    0.822061    0.002862    0.636075    11.00000    0.03977    0.03314 =
        0.04503    0.00214    0.01653    0.00050
AFIX   13
H5    2    0.770638    0.053632    0.653384    11.00000   -1.20000
AFIX    0
C6    1    0.646171   -0.306486    0.421252    11.00000    0.06524    0.05519 =
        0.05236    0.00003   -0.00175   -0.01292
AFIX   33
H6A   2    0.634932   -0.389028    0.447898    11.00000   -1.50000
H6B   2    0.700420   -0.318805    0.396422    11.00000   -1.50000
H6C   2    0.579788   -0.278894    0.370451    11.00000   -1.50000
AFIX    0
C7    1    0.592321   -0.172939    0.533391    11.00000    0.03908    0.08911 =
        0.07927    0.00830    0.01316    0.00163
AFIX   33
H7A   2    0.576691   -0.253659    0.559278    11.00000   -1.50000
H7B   2    0.528675   -0.143705    0.480194    11.00000   -1.50000
H7C   2    0.614861   -0.105033    0.581931    11.00000   -1.50000
AFIX    0
C8    1    0.884556   -0.287556    0.570077    11.00000    0.04352    0.03259 =
        0.03556   -0.00296    0.01385   -0.00461
C9    1    0.907067   -0.253219    0.492211    11.00000    0.05803    0.04886 =
        0.03909    0.00351    0.01774    0.00186
AFIX   43
H9    2    0.857429   -0.202620    0.442965    11.00000   -1.20000
AFIX    0
C10   1    1.002005   -0.292830    0.486409    11.00000    0.06835    0.06173 =
        0.04727   -0.00534    0.03290   -0.00669
AFIX   43
H10   2    1.016714   -0.268585    0.434050    11.00000   -1.20000
AFIX    0
C11   1    1.073541   -0.367624    0.558167    11.00000    0.04841    0.06038 =
        0.05536   -0.01758    0.02478   -0.00209
C12   1    1.054679   -0.405082    0.636251    11.00000    0.04880    0.05766 =
        0.04726   -0.00192    0.01380    0.00781
AFIX   43
H12   2    1.104655   -0.456561    0.684636    11.00000   -1.20000
AFIX    0
C13   1    0.960059   -0.364802    0.641496    11.00000    0.04812    0.04565 =
        0.03729    0.00160    0.01620    0.00213
AFIX   43
H13   2    0.946242   -0.389886    0.694165    11.00000   -1.20000
AFIX    0
C14   1    0.824222   -0.176951    0.749424    11.00000    0.03706    0.04273 =
        0.04341    0.00208    0.01991   -0.00021
C15   1    0.844269   -0.066070    0.822148    11.00000    0.06667    0.04945 =
        0.04762    0.00052    0.02990    0.00314
AFIX   23
H15A  2    0.794598    0.006800    0.792946    11.00000   -1.20000
H15B  2    0.917193   -0.032462    0.840762    11.00000   -1.20000
AFIX    0
C16   1    0.932841    0.064680    0.688282    11.00000    0.04443    0.03741 =
        0.03885    0.00331    0.01681   -0.00431
C17   1    1.025566    0.004155    0.690097    11.00000    0.04744    0.03770 =
        0.05879    0.00133    0.01730   -0.00132
AFIX   43
H17   2    1.021669   -0.081948    0.666093    11.00000   -1.20000
AFIX    0
C18   1    1.124029    0.069576    0.727029    11.00000    0.04125    0.05446 =
        0.07257    0.00657    0.01524    0.00016
AFIX   43
H18   2    1.186173    0.028909    0.727778    11.00000   -1.20000
AFIX    0
C19   1    1.127332    0.195693    0.762382    11.00000    0.04602    0.05318 =
        0.05823    0.00438    0.00836   -0.01585
C20   1    1.038921    0.257024    0.765480    11.00000    0.06517    0.04501 =
        0.05484   -0.00837    0.02296   -0.01378
AFIX   43
H20   2    1.044265    0.341418    0.792451    11.00000   -1.20000
AFIX    0
C21   1    0.941095    0.190683    0.727538    11.00000    0.05423    0.04396 =
        0.05197   -0.00520    0.02680   -0.00631
AFIX   43
H21   2    0.879766    0.231526    0.728436    11.00000   -1.20000
AFIX    0
N1    3    0.815660   -0.139140    0.661307    11.00000    0.03773    0.03379 =
        0.03833    0.00112    0.01542   -0.00198
O1    4    0.817304   -0.293071    0.770648    11.00000    0.06918    0.04265 =
        0.04947    0.00502    0.03131   -0.00418
O2    4    0.651463   -0.033928    0.378914    11.00000    0.10466    0.06283 =
        0.05433    0.01897   -0.01260   -0.00535
F1    5    1.221797    0.263604    0.792966    11.00000    0.05238    0.07009 =
        0.11480   -0.00132    0.01068   -0.02345
F2    5    1.165478   -0.408634    0.551277    11.00000    0.06206    0.10660 =
        0.08429   -0.02274    0.03999    0.00725
CL1   6    0.827520   -0.120665    0.924552    11.00000    0.12334    0.07314 =
        0.05995   -0.00749    0.05771   -0.01115
HKLF 4
END
;
