# Supplementary material for: Crystal structure of 1-(2-chloro­acet­yl)-2,6-bis­(4-fluoro­phen­yl)-3,3-di­methyl­piperidin-4-one
Source: Acta Crystallogr Sect E Struct Rep Online. 2014 Sep 30;70(Pt 10):262–4. doi: 10.1107/S1600536814021278 (PMC4257194; doi:10.1107/S1600536814021278)
Supplement: Supplementary file 2 [file e-70-00262-Isup2.hkl]

# 
# h,k,l, Fc-squared, Fo-squared, sigma(Fo-squared) and status flag 
# 
data_I
_shelx_title ' JOTHIVEL3 in P2(1)/n' 
_shelx_refln_list_code          4 
_shelx_F_calc_maximum      149.14 
_exptl_crystal_F_000       816.00 
_reflns_d_resolution_high  0.8409 
 
loop_ 
 _symmetry_equiv_pos_as_xyz 
 'x, y, z' 
 '-x+1/2, y+1/2, -z+1/2' 
 '-x, -y, -z' 
 'x-1/2, -y-1/2, z-1/2' 
 
_cell_length_a    13.5270 
_cell_length_b    10.0150 
_cell_length_c    15.2560 
_cell_angle_alpha  90.000 
_cell_angle_beta  113.803 
_cell_angle_gamma  90.000 
 
_shelx_F_squared_multiplier     1.000 
 
loop_ 
 _refln_index_h 
 _refln_index_k 
 _refln_index_l 
 _refln_F_squared_calc 
 _refln_F_squared_meas 
 _refln_F_squared_sigma 
 _refln_observed_status 
   2   0   0     5998.01     5838.92     71.97 o 
   4   0   0     3986.79     3945.67     53.90 o 
   6   0   0     4950.07     4858.89     78.60 o 
   8   0   0     2893.94     2918.91     46.76 o 
  10   0   0        7.60        6.52      3.11 o 
  12   0   0        1.33       -3.59      2.39 o 
  14   0   0       19.47       14.32      5.25 o 
   1   1   0      663.49      566.11      9.41 o 
   2   1   0     4446.20     4430.10     47.55 o 
   3   1   0     3284.10     3060.72     29.79 o 
   4   1   0     6152.07     6179.24     51.58 o 
   5   1   0      766.55      785.38      8.31 o 
   6   1   0      334.95      297.56      4.50 o 
   7   1   0       46.43       51.41      1.85 o 
   8   1   0       21.43       18.54      1.95 o 
   9   1   0        1.92        3.85      1.36 o 
  10   1   0      375.14      369.92      7.14 o 
  11   1   0        3.02        3.56      1.93 o 
  12   1   0       72.05       53.34      3.85 o 
  13   1   0        5.20        3.12      2.88 o 
  14   1   0        2.78        3.78      4.14 o 
   0   2   0     6473.93     6471.37    100.90 o 
   1   2   0    17591.38    17764.78    153.74 o 
   2   2   0       55.80       52.41      1.01 o 
   3   2   0       85.22       76.84      1.43 o 
   4   2   0      129.06      124.72      2.03 o 
   5   2   0     5661.89     5727.52     58.44 o 
   6   2   0      605.62      568.33      8.27 o 
   7   2   0      901.42      857.41     11.90 o 
   8   2   0       30.05       22.97      1.63 o 
   9   2   0      231.47      195.93      4.60 o 
  10   2   0      159.28      163.32      7.32 o 
  11   2   0       51.22       59.85      3.77 o 
  12   2   0        4.20        1.13      2.18 o 
  13   2   0       73.96       76.53      5.14 o 
  14   2   0        1.35        3.23      3.53 o 
   1   3   0     2268.16     2296.52     22.46 o 
   2   3   0     2667.23     2639.12     24.43 o 
   3   3   0     2784.74     2708.30     27.58 o 
   4   3   0       19.00       25.68      0.98 o 
   5   3   0      126.28      163.82      2.85 o 
   6   3   0     1093.32     1181.06     13.22 o 
   7   3   0      574.97      577.46      8.60 o 
   8   3   0      698.95      707.39     10.40 o 
   9   3   0      162.21      176.79      4.16 o 
  10   3   0       50.83       45.19      3.15 o 
  11   3   0       35.18       29.29      2.96 o 
  12   3   0       50.27       43.50      4.00 o 
  13   3   0        7.10       17.36      5.11 o 
  14   3   0        1.13        0.33      2.65 o 
   0   4   0      873.19      964.08     17.93 o 
   1   4   0     2650.27     2612.17     28.68 o 
   2   4   0      124.53      140.84      2.36 o 
   3   4   0      141.88      154.77      2.46 o 
   4   4   0      727.30      693.47      8.53 o 
   5   4   0      450.19      437.82      6.43 o 
   6   4   0      243.97      237.02      4.06 o 
   7   4   0      134.70      107.89      2.64 o 
   8   4   0      478.90      488.12      7.33 o 
   9   4   0      152.86      147.68      4.12 o 
  10   4   0      167.01      169.49      6.13 o 
  11   4   0        3.61        1.37      2.20 o 
  12   4   0       93.21      101.63      7.66 o 
  13   4   0       41.80       47.02      4.94 o 
   1   5   0       43.42       36.60      1.62 o 
   2   5   0       71.97       61.08      1.45 o 
   3   5   0      456.36      454.36      6.82 o 
   4   5   0      941.39      979.77     11.55 o 
   5   5   0       54.15       52.09      1.58 o 
   6   5   0       67.99       62.97      2.62 o 
   7   5   0       34.17       27.35      1.58 o 
   8   5   0      474.13      518.45      8.30 o 
   9   5   0      138.79      140.71      5.77 o 
  10   5   0      200.56      206.73      6.77 o 
  11   5   0      134.34      118.21      6.12 o 
  12   5   0       15.61       15.88      3.76 o 
  13   5   0        1.37        1.90      2.96 o 
   0   6   0      252.32      264.21      7.83 o 
   1   6   0     1233.93     1166.27     25.66 o 
   2   6   0       34.07       32.46      1.72 o 
   3   6   0        0.02        0.81      0.77 o 
   4   6   0       19.08       20.41      1.40 o 
   5   6   0        0.48        0.01      0.74 o 
   6   6   0      338.20      362.94      6.38 o 
   7   6   0      139.44      147.96      3.16 o 
   8   6   0       20.29       25.68      1.97 o 
   9   6   0      220.08      200.48      5.89 o 
  10   6   0        1.31        2.50      2.25 o 
  11   6   0       18.98       19.70      3.35 o 
  12   6   0       44.86       56.59      4.82 o 
   1   7   0      127.38      105.71      7.62 o 
   2   7   0      657.21      652.64     10.31 o 
   3   7   0      938.29      963.22     14.44 o 
   4   7   0      101.68      106.35      3.29 o 
   5   7   0     1949.06     2000.26     29.06 o 
   6   7   0      299.00      296.29     10.04 o 
   7   7   0        0.56        1.09      1.01 o 
   8   7   0       68.60       64.86      2.83 o 
   9   7   0        0.02        1.69      1.56 o 
  10   7   0       15.39       19.56      3.81 o 
  11   7   0      184.44      198.36      6.95 o 
   0   8   0       84.13       69.06      8.35 o 
   1   8   0       41.71       33.74      2.22 o 
   2   8   0       17.14       15.58      1.78 o 
   3   8   0       41.18       38.28      2.77 o 
   4   8   0      351.38      345.13      7.27 o 
   5   8   0       41.63       48.44      2.83 o 
   6   8   0        1.60        2.97      1.82 o 
   7   8   0        8.34        7.50      2.34 o 
   8   8   0       36.52       31.22      3.35 o 
   9   8   0        2.28        3.60      1.30 o 
  10   8   0        7.84        8.59      1.82 o 
   1   9   0       52.62       51.50      2.24 o 
   2   9   0       89.02       85.04      4.62 o 
   3   9   0       10.88       15.10      2.74 o 
   4   9   0       14.41       16.40      4.30 o 
   5   9   0       52.43       51.70      3.94 o 
   6   9   0      358.85      354.81      7.99 o 
   7   9   0        0.12        0.83      2.12 o 
   8   9   0        5.12       -1.54      2.25 o 
   9   9   0        3.67        1.24      2.54 o 
   0  10   0       62.78       65.13      9.81 o 
   1  10   0       27.88       37.30      2.11 o 
   2  10   0        0.40        1.31      1.95 o 
   3  10   0        3.60        2.03      3.43 o 
   4  10   0       21.42       21.17      3.52 o 
   5  10   0        3.13        0.50      2.00 o 
   6  10   0      117.93      110.67      3.80 o 
   7  10   0        1.21        0.68      2.10 o 
   1  11   0       84.91       79.18      3.39 o 
   2  11   0        5.81        7.50      2.59 o 
   3  11   0        2.52        1.30      5.98 o 
   4  11   0        2.25        3.31      2.28 o 
   5  11   0        2.65        4.03      2.36 o 
 -15   0   1       59.75       64.27     11.34 o 
 -13   0   1      108.17      117.59      8.77 o 
 -11   0   1      106.07      120.48      6.17 o 
  -9   0   1     2021.16     1902.16     33.81 o 
  -7   0   1     3764.15     3812.75     53.84 o 
  -5   0   1      388.34      400.83      7.13 o 
  -3   0   1    11916.99    12082.12    187.71 o 
  -1   0   1       63.36       -0.31      0.20 o 
   1   0   1    12258.97    11522.94    226.41 o 
   3   0   1     2705.05     2533.65     31.52 o 
   5   0   1      547.60      491.10      7.91 o 
   7   0   1      446.38      431.63     10.89 o 
   9   0   1      670.67      623.80     15.04 o 
  11   0   1      194.02      204.38      8.44 o 
  13   0   1       75.65       60.91      7.21 o 
 -15   1   1       16.19       18.22      4.65 o 
 -14   1   1        0.23        1.31      3.40 o 
 -13   1   1        2.55        1.01      2.28 o 
 -12   1   1        2.33        3.06      2.24 o 
 -11   1   1     1214.12     1271.09     19.15 o 
 -10   1   1     1979.26     2045.84     29.46 o 
  -9   1   1     1086.74     1161.69     15.73 o 
  -8   1   1       19.20       29.90      1.95 o 
  -7   1   1      125.80      139.75      2.82 o 
  -6   1   1     1341.87     1289.06     14.48 o 
  -5   1   1     1673.68     1690.17     17.25 o 
  -4   1   1     5361.49     5095.14     49.18 o 
  -3   1   1     2883.40     2808.75     32.98 o 
  -2   1   1    11926.83    11897.77    137.00 o 
  -1   1   1     2195.28     1983.68     42.81 o 
   0   1   1        0.44        0.76      0.16 o 
   1   1   1     1016.78      935.82      9.19 o 
   2   1   1     1368.57     1326.68     12.45 o 
   3   1   1     8992.54     9106.62     82.40 o 
   4   1   1      512.21      491.89      5.46 o 
   5   1   1     1500.20     1593.47     14.92 o 
   6   1   1      122.53      132.66      2.54 o 
   7   1   1      867.41      923.07     11.86 o 
   8   1   1       12.50       18.31      1.81 o 
   9   1   1      231.39      245.41      5.37 o 
  10   1   1      107.41       98.26      3.94 o 
  11   1   1       12.47        7.13      2.08 o 
  12   1   1       98.89      111.83      5.24 o 
  13   1   1       33.36       32.12      4.78 o 
  14   1   1        0.02       -0.28      3.40 o 
 -14   2   1       11.46        9.71      3.22 o 
 -13   2   1       14.15       14.71      3.21 o 
 -12   2   1       10.03       12.08      2.54 o 
 -11   2   1       22.67       17.01      2.63 o 
 -10   2   1       58.05       56.42      2.74 o 
  -9   2   1      357.41      383.81      6.82 o 
  -8   2   1        1.82        5.69      2.13 o 
  -7   2   1       63.14       65.46      3.41 o 
  -6   2   1      729.43      749.73     12.35 o 
  -5   2   1       14.38        6.45      1.13 o 
  -4   2   1      697.56      701.65      8.38 o 
  -3   2   1        1.32        0.74      0.38 o 
  -2   2   1     9171.74     9148.86     86.22 o 
  -1   2   1        3.50        0.81      0.26 o 
   0   2   1     1337.36     1372.48     12.44 o 
   1   2   1      153.41      176.40      1.86 o 
   2   2   1      565.25      592.47      6.18 o 
   3   2   1     1227.10     1189.51     12.00 o 
   4   2   1      204.55      176.09      2.70 o 
   5   2   1     1040.73     1102.89     13.14 o 
   6   2   1     1279.88     1351.73     16.90 o 
   7   2   1      382.88      389.90      6.91 o 
   8   2   1       72.81       57.25      2.31 o 
   9   2   1      137.35      149.58      4.19 o 
  10   2   1      148.39      152.08      4.81 o 
  11   2   1        8.58        6.67      2.36 o 
  12   2   1      226.06      217.47      7.89 o 
  13   2   1       20.25       15.70      4.75 o 
  14   2   1       12.61        2.34      5.81 o 
 -14   3   1       18.15       16.94      3.53 o 
 -13   3   1        0.53       -1.99      2.42 o 
 -12   3   1        1.52        0.69      2.23 o 
 -11   3   1        2.37       -1.07      1.73 o 
 -10   3   1      124.11      144.96      3.89 o 
  -9   3   1        0.55        2.77      1.20 o 
  -8   3   1       10.38       11.57      1.64 o 
  -7   3   1      160.96      145.41      3.43 o 
  -6   3   1     2356.19     2425.60     29.14 o 
  -5   3   1     1744.59     1710.69     20.76 o 
  -4   3   1        3.90        5.67      1.37 o 
  -3   3   1     1372.69     1286.55     12.78 o 
  -2   3   1      354.93      333.20      3.91 o 
  -1   3   1      848.41      890.51      9.39 o 
   0   3   1     8776.35     8869.81     81.00 o 
   1   3   1    14673.04    14779.18    118.49 o 
   2   3   1      151.54      172.24      2.01 o 
   3   3   1      401.69      425.37      5.33 o 
   4   3   1      162.16      179.11      2.85 o 
   5   3   1       28.68       41.37      1.44 o 
   6   3   1        7.43       14.49      1.00 o 
   7   3   1        5.06        2.89      0.82 o 
   8   3   1        2.28        1.79      1.09 o 
   9   3   1      269.24      249.13      5.12 o 
  10   3   1        4.59        4.08      1.95 o 
  11   3   1      162.68      167.76      6.53 o 
  12   3   1       31.21       20.70      3.38 o 
  13   3   1        7.43        6.28      2.82 o 
 -14   4   1        0.00        0.13      3.56 o 
 -13   4   1        6.74        3.48      2.59 o 
 -12   4   1       25.56       26.06      3.37 o 
 -11   4   1      113.06      104.51      5.04 o 
 -10   4   1       29.39       37.74      2.55 o 
  -9   4   1      637.98      616.61      9.57 o 
  -8   4   1       36.97       52.90      2.28 o 
  -7   4   1      266.00      295.37      5.24 o 
  -6   4   1      189.73      201.16      4.32 o 
  -5   4   1      552.22      577.09      8.44 o 
  -4   4   1      444.66      450.60      5.85 o 
  -3   4   1      703.15      636.52      8.91 o 
  -2   4   1       13.02        9.32      0.54 o 
  -1   4   1     1851.06     1775.37     24.86 o 
   0   4   1      703.86      659.29      9.47 o 
   1   4   1      192.38      205.40      2.81 o 
   2   4   1       83.31       73.73      1.49 o 
   3   4   1      504.69      506.92      6.43 o 
   4   4   1      555.23      465.96      6.12 o 
   5   4   1        5.30        4.96      0.83 o 
   6   4   1       82.06       70.71      1.91 o 
   7   4   1      116.89      128.67      2.78 o 
   8   4   1       30.22       28.97      1.71 o 
   9   4   1        9.19        8.91      1.74 o 
  10   4   1        1.06        2.48      3.10 o 
  11   4   1        0.65       -1.04      2.13 o 
  12   4   1       45.72       43.44      4.13 o 
  13   4   1       13.65        9.41      3.51 o 
 -13   5   1        0.58        3.43      3.12 o 
 -12   5   1       38.88       28.57      3.83 o 
 -11   5   1        5.86       -1.11      2.04 o 
 -10   5   1       28.17       30.91      3.01 o 
  -9   5   1        4.65        1.67      1.59 o 
  -8   5   1      418.77      405.73      8.69 o 
  -7   5   1       68.86       84.32      4.98 o 
  -6   5   1      200.72      208.13      4.56 o 
  -5   5   1      514.65      544.21      7.13 o 
  -4   5   1      270.95      254.31      4.59 o 
  -3   5   1       30.63       40.94      1.48 o 
  -2   5   1       23.85       20.96      1.03 o 
  -1   5   1       84.05      118.44      4.01 o 
   0   5   1     2940.81     3026.52     46.62 o 
   1   5   1     1653.71     1695.37     27.00 o 
   2   5   1     2318.93     2353.48     29.60 o 
   3   5   1       15.67       14.54      1.18 o 
   4   5   1        1.10        0.18      0.69 o 
   5   5   1        9.44        8.94      0.93 o 
   6   5   1      415.34      399.72      5.93 o 
   7   5   1      253.82      242.94      4.26 o 
   8   5   1      925.71      883.83     15.50 o 
   9   5   1       42.75       49.08      2.99 o 
  10   5   1        7.15        5.55      2.60 o 
  11   5   1        2.75        1.69      2.61 o 
  12   5   1        5.93       17.37      3.68 o 
 -13   6   1       35.76       38.62      4.41 o 
 -12   6   1        6.26        5.12      2.73 o 
 -11   6   1        0.01        0.50      2.16 o 
 -10   6   1        2.68        2.08      2.15 o 
  -9   6   1       15.72       22.37      2.96 o 
  -8   6   1      234.88      250.45      5.96 o 
  -7   6   1      116.28      145.39      3.46 o 
  -6   6   1      118.28      123.59      2.84 o 
  -5   6   1      190.06      204.52      4.31 o 
  -4   6   1      251.93      238.90      4.46 o 
  -3   6   1       40.28       30.05      1.54 o 
  -2   6   1       10.51        4.95      0.70 o 
  -1   6   1     1046.32     1036.99     20.63 o 
   0   6   1     1291.68     1396.79     22.78 o 
   1   6   1      112.28      101.77      3.74 o 
   2   6   1      752.91      795.46     10.76 o 
   3   6   1       10.74       16.65      1.23 o 
   4   6   1      476.78      482.66      7.69 o 
   5   6   1      526.73      495.07      6.34 o 
   6   6   1       49.60       50.97      1.84 o 
   7   6   1       32.00       35.57      1.86 o 
   8   6   1       37.01       39.93      2.58 o 
   9   6   1       18.54       16.26      2.36 o 
  10   6   1       48.13       40.36      4.62 o 
  11   6   1        0.08        0.88      2.46 o 
  12   6   1        7.09        1.26      3.60 o 
 -12   7   1       36.57       38.86      4.05 o 
 -11   7   1       24.28       20.05      2.91 o 
 -10   7   1       43.47       48.77      2.89 o 
  -9   7   1       11.24        7.22      1.90 o 
  -8   7   1      167.87      166.55      7.13 o 
  -7   7   1      227.81      230.39      8.02 o 
  -6   7   1      501.32      510.57     11.83 o 
  -5   7   1      110.50       93.63      4.07 o 
  -4   7   1      402.73      392.49      7.23 o 
  -3   7   1        7.93        4.23      1.06 o 
  -2   7   1       42.23       49.55      3.70 o 
  -1   7   1      141.72      130.09      3.45 o 
   0   7   1       18.72       24.47      4.63 o 
   1   7   1      532.02      623.77     19.31 o 
   2   7   1      311.57      307.81      9.25 o 
   3   7   1      100.33       92.75      3.46 o 
   4   7   1      774.04      798.56     11.39 o 
   5   7   1      336.25      355.65      5.87 o 
   6   7   1       83.67       82.28      2.43 o 
   7   7   1       14.65       12.04      1.61 o 
   8   7   1       71.29       78.28      3.91 o 
   9   7   1        0.02        0.72      1.61 o 
  10   7   1        9.66       13.71      2.66 o 
  11   7   1       56.21       64.62      6.26 o 
 -11   8   1        9.16        5.04      2.80 o 
 -10   8   1        1.29       -0.56      1.34 o 
  -9   8   1        0.40        0.27      2.12 o 
  -8   8   1       37.30       40.48      5.17 o 
  -7   8   1       54.06       48.97      3.97 o 
  -6   8   1       12.56       12.97      2.65 o 
  -5   8   1      610.34      611.65     13.88 o 
  -4   8   1       60.93       57.71      2.70 o 
  -3   8   1        4.02        4.51      1.64 o 
  -2   8   1       17.70       15.15      1.76 o 
  -1   8   1       44.20       45.13      2.63 o 
   0   8   1       25.03       19.49      3.96 o 
   1   8   1      171.51      169.50      5.16 o 
   2   8   1        5.57        2.66      2.58 o 
   3   8   1      251.36      226.89      8.28 o 
   4   8   1      101.05       96.03      2.95 o 
   5   8   1      151.63      174.50      4.44 o 
   6   8   1       12.60       15.22      1.91 o 
   7   8   1      140.55      125.75      5.68 o 
   8   8   1        5.44        4.30      1.26 o 
   9   8   1        0.01        0.12      1.39 o 
  10   8   1       11.37        6.69      2.24 o 
  -9   9   1        4.25       -1.03      2.32 o 
  -8   9   1       16.62       15.02      4.42 o 
  -7   9   1        0.30        1.23      3.01 o 
  -6   9   1        2.83        5.26      2.56 o 
  -5   9   1        3.00        3.11      1.73 o 
  -4   9   1      139.60      142.87     12.60 o 
  -3   9   1        9.95        8.15      5.10 o 
  -2   9   1        1.08       -0.08      1.31 o 
  -1   9   1        0.17       -0.64      1.55 o 
   0   9   1      157.15      198.84     19.24 o 
   1   9   1       82.00       61.84      2.47 o 
   2   9   1       46.11       43.99      3.49 o 
   3   9   1       20.67       17.75      1.75 o 
   4   9   1        0.87        1.33      1.55 o 
   5   9   1      120.40      127.36      5.09 o 
   6   9   1        2.74        2.13      1.76 o 
   7   9   1        2.63        1.43      2.26 o 
   8   9   1       19.08       24.97      3.35 o 
   9   9   1        2.43        3.63      2.86 o 
  -8  10   1       26.89       29.98      3.32 o 
  -7  10   1       18.71       20.53      2.74 o 
  -6  10   1        0.28       -2.59      1.72 o 
  -5  10   1        0.62        3.83      5.58 o 
  -4  10   1       47.02       66.06     10.01 o 
  -3  10   1       63.56       50.88      8.93 o 
  -2  10   1       33.98       29.58      4.56 o 
  -1  10   1        6.09       12.25      2.20 o 
   0  10   1       10.83        8.44      1.83 o 
   1  10   1       13.78       12.07      2.06 o 
   2  10   1       33.04       38.92      3.52 o 
   3  10   1        1.91       -0.64      1.58 o 
   4  10   1        4.34        3.64      1.69 o 
   5  10   1        0.95        0.23      1.86 o 
   6  10   1       43.07       39.93      2.58 o 
   7  10   1       17.33       10.52      2.66 o 
  -5  11   1       23.60       42.38      9.47 o 
  -4  11   1       20.33       20.89      7.34 o 
  -3  11   1       19.03       15.53      7.32 o 
  -2  11   1       26.86       34.03      8.69 o 
  -1  11   1        2.97        2.46      3.52 o 
   0  11   1       19.56       12.63      2.32 o 
   1  11   1      119.61      111.51      4.28 o 
   2  11   1        5.58        6.49      1.59 o 
   3  11   1       34.90       27.72      2.41 o 
   4  11   1        0.23       -0.52      1.76 o 
   5  11   1        0.13       -0.22      4.27 o 
 -14   0   2      136.09      127.31     18.76 o 
 -12   0   2      245.36      264.00      9.69 o 
 -10   0   2       15.84       18.26      2.58 o 
  -8   0   2      554.81      587.30     14.20 o 
  -6   0   2      265.17      296.40      8.58 o 
  -4   0   2        6.95        7.15      0.97 o 
  -2   0   2     3097.44     3039.85     46.88 o 
   0   0   2      162.79      139.35      2.33 o 
   2   0   2       81.12       41.89      1.34 o 
   4   0   2     2102.45     2152.30     31.15 o 
   6   0   2      543.45      576.94     11.05 o 
   8   0   2      137.34      152.76      5.32 o 
  10   0   2      879.07      927.84     30.86 o 
  12   0   2       84.42       89.08      7.91 o 
 -15   1   2        6.28        2.01      3.53 o 
 -14   1   2        9.40        7.93      3.56 o 
 -13   1   2        0.34        0.50      2.27 o 
 -12   1   2      223.21      243.82      6.48 o 
 -11   1   2       18.50       13.62      2.36 o 
 -10   1   2       59.17       63.96      2.90 o 
  -9   1   2      759.00      754.42     11.03 o 
  -8   1   2      185.12      176.95      4.47 o 
  -7   1   2        9.98       11.83      1.09 o 
  -6   1   2     4286.13     4472.99     49.74 o 
  -5   1   2      147.09      140.42      2.85 o 
  -4   1   2     9428.74     9299.22    100.17 o 
  -3   1   2      101.85       94.54      1.92 o 
  -2   1   2     5417.77     5497.83     55.03 o 
  -1   1   2     5407.50     5252.65     49.66 o 
   0   1   2      914.17      875.25      7.33 o 
   1   1   2     6546.65     6433.99     55.11 o 
   2   1   2     7340.30     7274.06     65.50 o 
   3   1   2      251.81      244.20      3.13 o 
   4   1   2      861.45      897.92     10.57 o 
   5   1   2      576.31      593.77      6.74 o 
   6   1   2        7.28        8.28      0.93 o 
   7   1   2       35.58       37.15      1.87 o 
   8   1   2       19.66       17.64      1.74 o 
   9   1   2      127.97      155.77      4.31 o 
  10   1   2       15.89       26.86      2.56 o 
  11   1   2      140.52      129.45      5.42 o 
  12   1   2        2.32        0.18      2.36 o 
  13   1   2        0.75        2.94      3.44 o 
 -15   2   2       26.52       24.87      4.89 o 
 -14   2   2        0.59       -0.32      3.11 o 
 -13   2   2        1.65       -2.40      2.28 o 
 -12   2   2      132.05      139.90      5.42 o 
 -11   2   2        7.99        7.85      1.98 o 
 -10   2   2      115.95      126.04      3.79 o 
  -9   2   2        0.85        2.67      1.34 o 
  -8   2   2      483.75      490.50      7.83 o 
  -7   2   2     1340.94     1454.13     26.03 o 
  -6   2   2      388.05      374.19     10.95 o 
  -5   2   2     1009.35     1150.88     17.77 o 
  -4   2   2     1347.62     1364.41     14.63 o 
  -3   2   2     1851.95     1759.13     18.32 o 
  -2   2   2     2321.71     2335.01     22.49 o 
  -1   2   2     2720.64     2599.20     21.04 o 
   0   2   2       21.93       19.85      0.56 o 
   1   2   2    17026.30    17203.13    140.64 o 
   2   2   2     6271.91     6219.21     55.67 o 
   3   2   2       69.44       52.56      1.42 o 
   4   2   2      195.77      178.93      2.72 o 
   5   2   2       61.79       60.00      2.38 o 
   6   2   2        2.36        2.31      0.84 o 
   7   2   2      335.03      359.13      5.62 o 
   8   2   2      143.91      141.51      3.23 o 
   9   2   2      884.53      865.01     13.58 o 
  10   2   2      457.85      463.80     10.73 o 
  11   2   2      139.05      137.58      8.24 o 
  12   2   2       17.16        7.33      2.98 o 
  13   2   2       21.38       31.10      5.04 o 
 -14   3   2       17.08       16.14      3.47 o 
 -13   3   2        0.47        2.91      2.48 o 
 -12   3   2       12.73       12.65      2.74 o 
 -11   3   2       40.70       40.83      3.11 o 
 -10   3   2       64.49       57.59      2.49 o 
  -9   3   2       17.71       22.60      2.05 o 
  -8   3   2        1.38       -0.10      0.86 o 
  -7   3   2      139.83      154.44      3.51 o 
  -6   3   2      587.39      681.02      9.41 o 
  -5   3   2      589.08      586.22      8.01 o 
  -4   3   2        5.13        3.36      0.65 o 
  -3   3   2      322.24      302.07      3.40 o 
  -2   3   2     1600.15     1589.74     15.53 o 
  -1   3   2     1207.86     1305.70     12.32 o 
   0   3   2     1989.56     2024.26     17.26 o 
   1   3   2      230.01      220.63      2.50 o 
   2   3   2     4520.89     4641.34     38.61 o 
   3   3   2      259.47      311.91      4.31 o 
   4   3   2      140.33       98.46      2.13 o 
   5   3   2       56.72       59.39      2.09 o 
   6   3   2      443.04      387.16      5.93 o 
   7   3   2       35.29       32.55      1.60 o 
   8   3   2      138.13      155.36      3.67 o 
   9   3   2        1.48        3.58      1.62 o 
  10   3   2       21.99       16.51      2.54 o 
  11   3   2      109.85       94.21      5.21 o 
  12   3   2       22.64       37.15      4.21 o 
  13   3   2        0.39       -2.66      2.67 o 
 -14   4   2        0.13       -0.58      3.95 o 
 -13   4   2        1.91        1.87      2.43 o 
 -12   4   2       19.61       24.85      3.24 o 
 -11   4   2       41.67       27.86      3.10 o 
 -10   4   2      234.09      232.38      6.32 o 
  -9   4   2      252.54      219.02      6.11 o 
  -8   4   2      171.32      171.41      4.10 o 
  -7   4   2        0.16       -0.12      0.88 o 
  -6   4   2      141.87      139.47      3.04 o 
  -5   4   2      655.89      686.56      9.73 o 
  -4   4   2     1065.66     1000.06     12.55 o 
  -3   4   2       14.45        5.41      0.77 o 
  -2   4   2     2122.57     2204.13     24.04 o 
  -1   4   2      215.57      235.33      3.19 o 
   0   4   2     1452.37     1328.46     15.77 o 
   1   4   2       19.21       14.27      0.68 o 
   2   4   2     3597.27     3489.87     35.26 o 
   3   4   2        1.80       -0.63      0.57 o 
   4   4   2     1421.28     1417.06     17.33 o 
   5   4   2       25.02       27.81      1.43 o 
   6   4   2       34.24       39.82      1.69 o 
   7   4   2       61.13       71.55      2.16 o 
   8   4   2        0.02       -0.33      1.06 o 
   9   4   2       12.41        4.53      1.86 o 
  10   4   2       17.87       16.57      2.83 o 
  11   4   2        0.67        1.91      2.75 o 
  12   4   2       62.42       65.46      5.52 o 
  13   4   2        0.10       -0.89      3.08 o 
 -13   5   2        2.43       -0.05      2.68 o 
 -12   5   2        0.86        1.49      2.40 o 
 -11   5   2        9.02        8.43      2.42 o 
 -10   5   2      142.69      125.35      5.00 o 
  -9   5   2       18.26       12.39      1.82 o 
  -8   5   2        3.38        2.07      1.27 o 
  -7   5   2      404.77      398.84      7.54 o 
  -6   5   2      133.70      138.35      3.27 o 
  -5   5   2      731.41      725.66      9.67 o 
  -4   5   2     1352.58     1301.57     19.26 o 
  -3   5   2       26.13       29.53      1.87 o 
  -2   5   2      291.16      226.55      3.96 o 
  -1   5   2     1497.89     1618.12     19.14 o 
   0   5   2      543.17      629.08      7.98 o 
   1   5   2       21.59       25.09      0.73 o 
   2   5   2      184.99      214.61      2.96 o 
   3   5   2     1028.20     1025.02     11.26 o 
   4   5   2      182.38      178.71      3.05 o 
   5   5   2       54.20       51.08      1.74 o 
   6   5   2       40.73       57.01      2.16 o 
   7   5   2        0.07        0.52      1.02 o 
   8   5   2      149.69      132.80      6.35 o 
   9   5   2        3.98        7.34      2.23 o 
  10   5   2      160.84      143.83      6.67 o 
  11   5   2       33.34       32.63      4.11 o 
  12   5   2       26.13       29.85      4.35 o 
 -13   6   2        3.24        2.03      3.19 o 
 -12   6   2       24.11       16.00      3.21 o 
 -11   6   2        0.11        2.08      2.20 o 
 -10   6   2       59.76       45.11      5.20 o 
  -9   6   2      426.85      447.65     10.16 o 
  -8   6   2       83.37       80.96      3.55 o 
  -7   6   2      184.41      176.49      3.74 o 
  -6   6   2      103.47      100.60      2.74 o 
  -5   6   2      703.27      679.82     11.32 o 
  -4   6   2      341.98      348.83      7.50 o 
  -3   6   2      386.27      361.33      6.38 o 
  -2   6   2      245.83      251.96      4.58 o 
  -1   6   2       36.11       50.06      2.20 o 
   0   6   2       10.45       13.37      0.98 o 
   1   6   2      155.44      121.40      2.87 o 
   2   6   2      433.07      469.30      6.32 o 
   3   6   2      149.94      157.50      2.68 o 
   4   6   2       97.44       93.79      2.11 o 
   5   6   2       43.35       40.32      2.25 o 
   6   6   2      289.87      295.03      5.40 o 
   7   6   2      102.97       90.23      2.83 o 
   8   6   2      395.43      366.15      8.99 o 
   9   6   2       10.22        5.03      2.31 o 
  10   6   2      134.33      127.66      6.49 o 
  11   6   2        0.15        0.73      2.59 o 
 -12   7   2        8.33        7.51      2.80 o 
 -11   7   2       29.38       29.46      3.09 o 
 -10   7   2       88.88       86.46      6.43 o 
  -9   7   2      162.29      137.30      4.54 o 
  -8   7   2       25.75       28.40      1.87 o 
  -7   7   2      129.26      143.67      6.17 o 
  -6   7   2       69.66       68.48      4.77 o 
  -5   7   2       14.63       11.39      2.98 o 
  -4   7   2      307.58      295.82      6.77 o 
  -3   7   2        0.01        0.21      0.91 o 
  -2   7   2      389.65      410.99      8.36 o 
  -1   7   2       69.84       67.08      2.85 o 
   0   7   2      643.82      628.76     11.30 o 
   1   7   2      389.60      419.59      7.87 o 
   2   7   2      414.84      399.91      7.53 o 
   3   7   2      344.86      353.58      5.37 o 
   4   7   2      524.24      530.04      7.70 o 
   5   7   2      303.82      266.26      4.56 o 
   6   7   2       13.14        7.03      1.34 o 
   7   7   2        0.55       -1.94      1.29 o 
   8   7   2        2.05        1.72      1.60 o 
   9   7   2       31.06       44.37      3.43 o 
  10   7   2        1.45        1.48      2.41 o 
  11   7   2        2.36        3.15      2.58 o 
 -11   8   2        0.45        1.07      1.97 o 
 -10   8   2       28.57       30.51      2.32 o 
  -9   8   2       18.43       23.06      4.48 o 
  -8   8   2       14.22       13.44      3.98 o 
  -7   8   2      196.58      190.83      8.45 o 
  -6   8   2       48.71       53.98      6.17 o 
  -5   8   2        0.13       -3.61      2.78 o 
  -4   8   2      110.95      109.40      4.13 o 
  -3   8   2        8.64        3.88      1.70 o 
  -2   8   2        0.21        1.67      1.60 o 
  -1   8   2       84.97       79.06      4.28 o 
   0   8   2      229.68      236.22      6.63 o 
   1   8   2      594.02      606.17     14.61 o 
   2   8   2       42.29       36.79      2.74 o 
   3   8   2      709.67      714.64     12.34 o 
   4   8   2      630.14      618.93     10.21 o 
   5   8   2        8.29        7.12      1.59 o 
   6   8   2        5.74        6.25      2.00 o 
   7   8   2      292.78      269.97      5.67 o 
   8   8   2       20.67       25.57      2.09 o 
   9   8   2       82.57       78.91      4.11 o 
  10   8   2        0.21        1.72      2.18 o 
 -10   9   2        3.95        0.73      2.66 o 
  -9   9   2        3.63        9.13      3.91 o 
  -8   9   2        3.03        0.79      7.34 o 
  -7   9   2       53.71       52.95     11.07 o 
  -6   9   2      155.90      184.21      7.93 o 
  -5   9   2      122.00      140.70      4.99 o 
  -4   9   2      125.63      117.38     11.39 o 
  -3   9   2      126.83      138.51      6.44 o 
  -2   9   2       88.48       80.54      5.59 o 
  -1   9   2       29.82       41.09      2.97 o 
   0   9   2       54.26       50.51      4.31 o 
   1   9   2       40.85       39.96      2.07 o 
   2   9   2      156.09      151.07      7.77 o 
   3   9   2      311.16      315.93      7.99 o 
   4   9   2      472.77      476.51     11.28 o 
   5   9   2       16.66       16.38      1.85 o 
   6   9   2       59.73       52.46      5.08 o 
   7   9   2       27.64       31.12      3.86 o 
   8   9   2       46.23       52.39      4.75 o 
  -8  10   2        2.44        0.84      3.47 o 
  -7  10   2       30.00       39.31      4.71 o 
  -6  10   2      258.62      304.07      8.15 o 
  -5  10   2       92.61       83.60     11.34 o 
  -4  10   2        0.94       -4.84      4.64 o 
  -3  10   2        3.92       -0.99      3.49 o 
  -2  10   2        0.00        2.47      2.18 o 
  -1  10   2       13.08       16.92      2.46 o 
   0  10   2        2.77        3.48      1.90 o 
   1  10   2       34.20       36.56      3.90 o 
   2  10   2       14.80       15.15      2.65 o 
   3  10   2        0.45       -2.04      1.57 o 
   4  10   2        2.32        2.57      1.94 o 
   5  10   2       26.45       17.09      3.29 o 
   6  10   2       54.20       61.42      4.54 o 
   7  10   2        5.55       -0.83      2.53 o 
  -6  11   2       56.67       43.12      9.87 o 
  -5  11   2        3.59        1.16      6.22 o 
  -4  11   2        2.77        2.03      5.94 o 
  -3  11   2        2.78       14.53      6.98 o 
  -2  11   2       32.67       36.71      3.95 o 
  -1  11   2       89.89       89.48      5.00 o 
   0  11   2       27.69       33.29      2.76 o 
   1  11   2        0.51       -0.13      1.48 o 
   2  11   2       48.09       42.79      2.83 o 
   3  11   2       26.86       21.16      2.55 o 
   4  11   2       23.56       19.35      3.32 o 
 -15   0   3        1.59        1.91      5.50 o 
 -13   0   3      366.50      336.39     11.32 o 
 -11   0   3     1435.05     1401.90     36.52 o 
  -9   0   3       93.43      102.32      5.03 o 
  -7   0   3     2875.69     3300.22     89.50 o 
  -5   0   3      563.04      580.14     10.68 o 
  -3   0   3       93.68      109.61      2.91 o 
  -1   0   3     4119.75     3874.10     63.12 o 
   1   0   3        4.24        9.99      0.78 o 
   3   0   3     1793.11     1801.41     23.18 o 
   5   0   3      129.41      103.55      3.38 o 
   7   0   3       39.26       51.64      2.81 o 
   9   0   3      778.94      783.14     19.06 o 
  11   0   3      266.86      268.20     12.77 o 
  13   0   3       79.76       83.88      8.56 o 
 -15   1   3       27.22       22.27      4.68 o 
 -14   1   3       20.20       20.37      3.47 o 
 -13   1   3        2.19       -1.03      2.14 o 
 -12   1   3      151.62      133.78      8.80 o 
 -11   1   3      516.57      481.62      8.52 o 
 -10   1   3       92.72       86.85      3.18 o 
  -9   1   3       88.88      104.18      3.26 o 
  -8   1   3      163.53      153.84      4.36 o 
  -7   1   3      669.83      685.86     13.14 o 
  -6   1   3     1598.76     1583.58     19.86 o 
  -5   1   3      433.80      436.57      6.00 o 
  -4   1   3     7232.81     7264.36     78.53 o 
  -3   1   3      706.20      652.14      7.81 o 
  -2   1   3     9949.88    10388.72    103.32 o 
  -1   1   3    22242.94    23083.62    175.60 o 
   0   1   3     1102.38     1102.95      9.23 o 
   1   1   3     2288.01     2223.69     20.80 o 
   2   1   3     4231.22     4072.69     37.19 o 
   3   1   3     3331.46     3281.76     31.67 o 
   4   1   3     1356.88     1324.08     15.06 o 
   5   1   3      130.10      139.75      2.78 o 
   6   1   3      190.23      185.28      4.50 o 
   7   1   3       17.50       17.55      1.47 o 
   8   1   3      116.64      127.47      3.56 o 
   9   1   3      144.93      120.68      3.93 o 
  10   1   3        0.23        3.32      2.40 o 
  11   1   3      360.47      368.80      9.45 o 
  12   1   3       26.40       33.49      5.67 o 
  13   1   3        0.21        1.45      3.55 o 
 -15   2   3       19.35       24.52      4.69 o 
 -14   2   3       31.80       24.72      3.61 o 
 -13   2   3       45.83       44.43      4.06 o 
 -12   2   3      187.08      173.75      5.97 o 
 -11   2   3       51.95       47.01      2.88 o 
 -10   2   3       14.34       17.11      2.00 o 
  -9   2   3       13.95       18.71      1.93 o 
  -8   2   3      614.94      641.12      8.89 o 
  -7   2   3       98.30       93.68      2.86 o 
  -6   2   3        2.68        0.45      0.69 o 
  -5   2   3      195.12      212.92      4.18 o 
  -4   2   3       42.02       66.13      1.77 o 
  -3   2   3     1555.90     1477.97     14.69 o 
  -2   2   3      521.32      514.78      5.24 o 
  -1   2   3      744.43      794.61      6.77 o 
   0   2   3      884.49      928.28      7.55 o 
   1   2   3     3579.32     3575.99     30.81 o 
   2   2   3       29.79       26.28      1.32 o 
   3   2   3      986.53     1044.74     10.98 o 
   4   2   3     2233.81     2432.33     24.13 o 
   5   2   3      416.44      387.30      5.59 o 
   6   2   3      283.67      275.58      4.72 o 
   7   2   3      484.96      521.35      8.66 o 
   8   2   3       39.60       33.43      2.08 o 
   9   2   3      213.40      212.90      5.32 o 
  10   2   3        3.10        8.50      2.48 o 
  11   2   3       24.97       25.05      3.25 o 
  12   2   3       60.04       74.12      5.21 o 
  13   2   3       34.12       40.32      5.43 o 
 -15   3   3        5.82        8.20      4.42 o 
 -14   3   3       33.67       37.97      4.17 o 
 -13   3   3       30.35       31.12      3.62 o 
 -12   3   3       11.13        8.68      3.59 o 
 -11   3   3      151.13      142.13      7.68 o 
 -10   3   3        0.79        0.29      1.21 o 
  -9   3   3      797.41      776.08     12.85 o 
  -8   3   3       18.58       11.99      1.34 o 
  -7   3   3      129.47      121.74      2.84 o 
  -6   3   3        6.26        4.68      0.92 o 
  -5   3   3     1146.11     1187.46     14.81 o 
  -4   3   3       54.77       51.88      1.87 o 
  -3   3   3     1658.65     1593.54     15.85 o 
  -2   3   3     2545.42     2662.50     24.63 o 
  -1   3   3      365.33      364.22      3.65 o 
   0   3   3        0.88        4.95      0.52 o 
   1   3   3     5945.71     5984.93     51.86 o 
   2   3   3        3.66        0.25      0.48 o 
   3   3   3     1533.66     1430.89     15.23 o 
   4   3   3      121.41       99.61      2.28 o 
   5   3   3        0.02        2.87      1.48 o 
   6   3   3       25.20       21.32      1.41 o 
   7   3   3       92.06       98.09      2.80 o 
   8   3   3        1.13        0.87      1.14 o 
   9   3   3      443.85      428.63      8.69 o 
  10   3   3       94.88       88.34      4.90 o 
  11   3   3      247.48      244.31      8.37 o 
  12   3   3        1.68        2.31      2.67 o 
 -14   4   3        0.13       -0.10      3.07 o 
 -13   4   3        8.35        5.13      2.52 o 
 -12   4   3        0.49       -2.97      1.98 o 
 -11   4   3       91.05       96.92      7.37 o 
 -10   4   3       76.02       57.38      3.54 o 
  -9   4   3       68.72       80.33      2.88 o 
  -8   4   3      188.72      201.35      4.27 o 
  -7   4   3       80.98      107.99      2.85 o 
  -6   4   3      304.56      318.78      5.17 o 
  -5   4   3     1045.22     1034.69     13.97 o 
  -4   4   3      217.42      245.01      3.88 o 
  -3   4   3      160.09      164.37      3.19 o 
  -2   4   3     2339.68     2395.89     30.12 o 
  -1   4   3      788.51      710.94      8.42 o 
   0   4   3     1664.29     1642.27     16.13 o 
   1   4   3     1492.56     1600.14     16.68 o 
   2   4   3      397.85      430.58      5.35 o 
   3   4   3      197.83      186.83      3.13 o 
   4   4   3      659.42      609.00      8.53 o 
   5   4   3     1146.20     1201.99     15.12 o 
   6   4   3       79.09       87.88      2.48 o 
   7   4   3      244.77      242.81      4.74 o 
   8   4   3        2.07        0.45      1.19 o 
   9   4   3       16.20        8.72      2.85 o 
  10   4   3      246.67      228.06     10.38 o 
  11   4   3        2.75        7.75      3.03 o 
  12   4   3        8.31       12.11      3.59 o 
 -14   5   3        0.26        2.37      4.27 o 
 -13   5   3        3.34        2.29      2.81 o 
 -12   5   3        0.70        0.11      2.38 o 
 -11   5   3       80.00       67.44      6.54 o 
 -10   5   3       17.08        5.82      2.13 o 
  -9   5   3       38.18       42.23      2.41 o 
  -8   5   3        2.56        4.57      1.28 o 
  -7   5   3       25.84       31.31      1.78 o 
  -6   5   3       28.85       38.43      1.68 o 
  -5   5   3      279.65      290.92      4.59 o 
  -4   5   3      551.13      499.25      7.65 o 
  -3   5   3        8.56       22.24      1.22 o 
  -2   5   3      192.17      174.17      3.09 o 
  -1   5   3     1713.55     1894.52     22.36 o 
   0   5   3      268.75      251.16      3.53 o 
   1   5   3      536.77      536.74      5.96 o 
   2   5   3     2680.53     2629.33     27.01 o 
   3   5   3      173.57      145.27      2.68 o 
   4   5   3      138.58      138.91      2.80 o 
   5   5   3       86.06       84.52      2.34 o 
   6   5   3       48.95       45.90      2.11 o 
   7   5   3      181.93      189.31      4.22 o 
   8   5   3       11.44        8.33      2.21 o 
   9   5   3      224.91      214.99      7.97 o 
  10   5   3       54.62       48.33      4.37 o 
  11   5   3        9.14       16.09      3.55 o 
  12   5   3       12.72       19.28      3.97 o 
 -13   6   3       11.16       12.89      4.31 o 
 -12   6   3       28.47       29.23      4.54 o 
 -11   6   3       22.98       19.25      3.78 o 
 -10   6   3      116.67      103.58      5.41 o 
  -9   6   3       30.49       26.61      3.43 o 
  -8   6   3       51.22       54.07      2.61 o 
  -7   6   3       57.04       65.70      2.70 o 
  -6   6   3      658.01      653.26     11.33 o 
  -5   6   3       20.83       21.83      2.83 o 
  -4   6   3       47.19       39.15      2.01 o 
  -3   6   3       32.97       42.98      1.89 o 
  -2   6   3      664.40      670.38      9.69 o 
  -1   6   3       14.43       18.15      0.98 o 
   0   6   3       13.52        6.32      0.90 o 
   1   6   3      614.96      637.82      6.88 o 
   2   6   3      428.71      474.69      5.76 o 
   3   6   3      249.25      246.44      3.70 o 
   4   6   3        0.17        0.01      0.79 o 
   5   6   3       89.10      104.77      2.61 o 
   6   6   3        7.92        6.97      1.37 o 
   7   6   3        8.87        4.64      1.68 o 
   8   6   3       45.20       42.69      3.32 o 
   9   6   3        0.60        2.96      3.44 o 
  10   6   3        0.00       -2.43      2.22 o 
  11   6   3       41.03       41.00      4.49 o 
 -12   7   3        3.59        5.31      2.58 o 
 -11   7   3       66.15       66.89      4.67 o 
 -10   7   3        8.65        8.43      2.20 o 
  -9   7   3        0.65       -1.37      1.37 o 
  -8   7   3       48.02       35.93      5.47 o 
  -7   7   3      351.88      370.44     10.50 o 
  -6   7   3      222.47      214.75      6.25 o 
  -5   7   3      963.33      950.09     17.16 o 
  -4   7   3        0.90        0.89      1.61 o 
  -3   7   3      412.06      412.48      7.23 o 
  -2   7   3        8.46       15.42      1.12 o 
  -1   7   3      131.81      141.47      6.73 o 
   0   7   3       15.54       15.63      2.18 o 
   1   7   3       80.66       80.67      2.36 o 
   2   7   3      443.65      437.20      6.17 o 
   3   7   3      130.62      123.30      2.58 o 
   4   7   3       71.29       68.05      1.93 o 
   5   7   3      151.95      157.74      3.76 o 
   6   7   3      136.97      121.08      3.38 o 
   7   7   3       36.59       36.88      2.52 o 
   8   7   3       82.94       93.94      4.47 o 
   9   7   3       13.42        6.45      2.42 o 
  10   7   3        8.71       13.51      2.89 o 
 -11   8   3        1.07        0.73      1.80 o 
 -10   8   3        0.15        1.02      3.54 o 
  -9   8   3       94.27      106.40      7.50 o 
  -8   8   3       20.81       21.43      5.22 o 
  -7   8   3     1868.28     2009.34     45.82 o 
  -6   8   3        5.88        4.53      2.38 o 
  -5   8   3      118.51      113.43      4.87 o 
  -4   8   3       12.91        9.55      1.61 o 
  -3   8   3      131.08      135.65      6.31 o 
  -2   8   3      119.51      142.93      4.60 o 
  -1   8   3      974.55      973.96     20.02 o 
   0   8   3       90.19      109.76      4.63 o 
   1   8   3      819.56      797.83     14.04 o 
   2   8   3        8.96       10.97      1.83 o 
   3   8   3       80.38       87.73      2.76 o 
   4   8   3        0.86        0.82      1.34 o 
   5   8   3       73.28       74.76      4.59 o 
   6   8   3       37.21       30.64      1.93 o 
   7   8   3       49.24       59.82      2.81 o 
   8   8   3        0.67        0.84      1.93 o 
   9   8   3        4.83        3.51      2.60 o 
 -10   9   3       44.85       48.88     11.06 o 
  -9   9   3        0.86        0.01      3.46 o 
  -8   9   3       38.78       39.12      5.23 o 
  -7   9   3      292.70      297.70     16.59 o 
  -6   9   3      367.18      394.81     10.55 o 
  -5   9   3      206.19      208.87      6.48 o 
  -4   9   3       70.20       54.45      8.71 o 
  -3   9   3       18.50       20.16      4.33 o 
  -2   9   3       48.72       57.15      3.84 o 
  -1   9   3      186.69      177.36      6.36 o 
   0   9   3      105.58       96.46      4.49 o 
   1   9   3      262.94      230.11     10.30 o 
   2   9   3      164.02      156.93      6.23 o 
   3   9   3        0.05       -0.73      1.85 o 
   4   9   3       69.76       83.82      2.88 o 
   5   9   3       85.60       81.15      3.69 o 
   6   9   3        0.10        0.39      2.87 o 
   7   9   3       68.83       74.82      4.82 o 
   8   9   3        3.86       -2.69      2.42 o 
  -8  10   3       16.20       14.54      4.28 o 
  -7  10   3       30.05       22.73      8.36 o 
  -6  10   3       36.31       40.98      3.01 o 
  -5  10   3       47.93       68.14     10.33 o 
  -4  10   3       66.77       69.44     10.07 o 
  -3  10   3        5.50        2.21      2.51 o 
  -2  10   3      204.56      210.91     10.60 o 
  -1  10   3        0.06        1.54      2.15 o 
   0  10   3        0.93       -0.91      1.59 o 
   1  10   3       51.05       34.31      2.55 o 
   2  10   3       21.06       25.47      2.50 o 
   3  10   3        5.62        3.15      1.90 o 
   4  10   3        4.17        6.42      2.28 o 
   5  10   3       12.98       17.09      2.59 o 
   6  10   3       89.32      103.95      5.24 o 
  -6  11   3        0.50       -2.49      6.44 o 
  -5  11   3      134.70      141.13     14.62 o 
  -4  11   3       34.09       33.67      8.81 o 
  -3  11   3       16.31       18.74      7.79 o 
  -2  11   3        6.02        3.18      2.75 o 
  -1  11   3        2.59        0.62      2.31 o 
   0  11   3       14.77       14.65      1.92 o 
   1  11   3       39.28       41.53      3.42 o 
   2  11   3       41.09       40.53      4.18 o 
   3  11   3        0.90       -0.94      1.92 o 
   4  11   3        0.07        1.93      2.80 o 
 -14   0   4       39.02       47.12      6.36 o 
 -12   0   4       24.34       34.17      4.01 o 
 -10   0   4      388.73      386.80     15.58 o 
  -8   0   4      145.36      153.34     16.84 o 
  -6   0   4      450.81      476.61     12.03 o 
  -4   0   4       64.22       70.20      3.08 o 
  -2   0   4     3330.65     3276.59     48.85 o 
   0   0   4     5902.50     5764.16     70.19 o 
   2   0   4     1265.39     1182.51     21.46 o 
   4   0   4       19.39       42.64      1.95 o 
   6   0   4      581.57      503.14     10.71 o 
   8   0   4        6.10        3.86      2.80 o 
  10   0   4     1191.46     1186.95     26.29 o 
  12   0   4        7.84       13.59      8.73 o 
 -15   1   4       21.83       16.04      4.88 o 
 -14   1   4        4.74        1.10      2.57 o 
 -13   1   4       16.95       15.44      2.85 o 
 -12   1   4        5.12        5.27      2.06 o 
 -11   1   4      534.54      517.34     10.04 o 
 -10   1   4       88.52       78.12      3.01 o 
  -9   1   4      184.37      188.13      5.31 o 
  -8   1   4        0.03       -0.34      1.03 o 
  -7   1   4       89.34       76.57      2.71 o 
  -6   1   4     2736.64     2985.45     38.26 o 
  -5   1   4     1223.68     1341.97     19.78 o 
  -4   1   4      874.14      851.46      9.66 o 
  -3   1   4        4.72       -0.11      0.73 o 
  -2   1   4     2677.55     2532.20     23.34 o 
  -1   1   4      531.57      536.62      4.51 o 
   0   1   4      447.94      435.32      4.09 o 
   1   1   4      225.25      232.24      3.46 o 
   2   1   4       22.09       17.36      0.88 o 
   3   1   4      673.75      659.13      7.23 o 
   4   1   4      517.41      616.22      7.38 o 
   5   1   4      288.38      301.15      4.80 o 
   6   1   4       64.87       70.38      2.92 o 
   7   1   4        0.01       -1.53      1.02 o 
   8   1   4       12.89        9.41      1.47 o 
   9   1   4      165.04      148.56      4.53 o 
  10   1   4        3.12        3.62      2.30 o 
  11   1   4      123.92      108.06      6.03 o 
  12   1   4       20.39       26.50      4.88 o 
 -15   2   4       19.48       26.95      4.73 o 
 -14   2   4       33.17       27.43      3.86 o 
 -13   2   4        5.54        4.11      2.51 o 
 -12   2   4      128.47      129.08      6.50 o 
 -11   2   4      164.23      164.32      4.58 o 
 -10   2   4      181.50      172.95      4.56 o 
  -9   2   4      688.17      733.28     12.17 o 
  -8   2   4      567.95      556.23      9.35 o 
  -7   2   4      836.52      867.37     18.24 o 
  -6   2   4     1889.64     1973.84     36.68 o 
  -5   2   4      726.73      715.93     13.89 o 
  -4   2   4        1.71        1.71      0.60 o 
  -3   2   4    10303.67    10519.52     99.58 o 
  -2   2   4      893.62      889.13      8.00 o 
  -1   2   4      790.12      814.52      6.56 o 
   0   2   4    10718.96    10775.80     87.97 o 
   1   2   4      633.07      636.32      6.08 o 
   2   2   4        8.89       11.42      0.82 o 
   3   2   4     2697.66     2738.06     28.32 o 
   4   2   4      447.54      412.37      5.70 o 
   5   2   4        7.55        2.44      0.92 o 
   6   2   4        0.12        0.87      1.04 o 
   7   2   4        2.81        5.64      1.26 o 
   8   2   4       48.81       42.44      3.00 o 
   9   2   4        4.69        4.34      2.00 o 
  10   2   4       74.51       79.33      4.02 o 
  11   2   4      178.12      214.74      7.99 o 
  12   2   4       42.54       49.61      5.74 o 
 -15   3   4       37.12       32.58      4.28 o 
 -14   3   4        1.58        0.42      3.30 o 
 -13   3   4        1.10       -0.65      2.30 o 
 -12   3   4        7.16        8.82      3.13 o 
 -11   3   4       13.28       19.32      2.85 o 
 -10   3   4      135.30      136.34      4.85 o 
  -9   3   4       12.03        5.22      1.50 o 
  -8   3   4      159.84      154.70      3.84 o 
  -7   3   4      373.13      384.87      6.26 o 
  -6   3   4      829.45      789.30     11.64 o 
  -5   3   4     2395.63     2429.12     31.57 o 
  -4   3   4      166.67      158.19      2.96 o 
  -3   3   4      425.58      419.21      5.45 o 
  -2   3   4        0.12        0.75      0.39 o 
  -1   3   4      219.20      191.87      2.25 o 
   0   3   4        8.29        6.50      0.60 o 
   1   3   4     1430.58     1426.76     14.18 o 
   2   3   4     1296.99     1356.53     14.41 o 
   3   3   4     1197.18     1236.62     14.38 o 
   4   3   4      313.93      288.92      4.45 o 
   5   3   4       13.86       11.70      1.14 o 
   6   3   4       16.16       20.03      1.49 o 
   7   3   4      150.11      186.81      3.99 o 
   8   3   4       39.26       36.50      2.90 o 
   9   3   4       72.39       62.31      3.39 o 
  10   3   4       96.26      105.22      5.48 o 
  11   3   4      121.93      119.89      6.18 o 
  12   3   4       73.94       71.58     11.23 o 
 -14   4   4        8.43       14.49      3.14 o 
 -13   4   4       37.28       21.10      3.25 o 
 -12   4   4      182.52      172.22      7.83 o 
 -11   4   4       17.53       23.91      3.51 o 
 -10   4   4      207.40      228.72      9.15 o 
  -9   4   4       10.05       12.47      1.57 o 
  -8   4   4      634.44      658.57     10.46 o 
  -7   4   4        0.85       -0.46      0.82 o 
  -6   4   4      326.66      356.45      5.22 o 
  -5   4   4       76.89       76.12      2.07 o 
  -4   4   4     2485.53     2523.18     27.43 o 
  -3   4   4     1604.23     1642.07     18.38 o 
  -2   4   4     2274.85     2228.84     23.09 o 
  -1   4   4      123.06      134.04      2.08 o 
   0   4   4     1884.67     1885.81     18.59 o 
   1   4   4     1875.66     1908.77     19.93 o 
   2   4   4     3706.46     3783.68     36.61 o 
   3   4   4      118.58      154.69      2.82 o 
   4   4   4       16.19        9.70      1.08 o 
   5   4   4      670.78      647.47      8.91 o 
   6   4   4       14.55       10.00      1.51 o 
   7   4   4       24.53       24.01      2.19 o 
   8   4   4        0.01        1.27      1.71 o 
   9   4   4        2.95       -0.67      2.06 o 
  10   4   4        6.40       17.33      3.06 o 
  11   4   4        6.80        9.50      3.36 o 
  12   4   4        0.30        4.46      3.38 o 
 -14   5   4        5.40        2.34      2.82 o 
 -13   5   4        7.00       12.81      4.23 o 
 -12   5   4       23.78       27.08      5.30 o 
 -11   5   4      142.53      130.75     11.37 o 
 -10   5   4       44.63       46.13      3.20 o 
  -9   5   4       28.83       26.07      2.03 o 
  -8   5   4        1.39        0.60      1.11 o 
  -7   5   4       61.71       64.52      2.34 o 
  -6   5   4     1112.81     1089.82     15.20 o 
  -5   5   4      446.94      468.31      6.73 o 
  -4   5   4       54.07       37.19      2.21 o 
  -3   5   4       28.93       45.35      1.98 o 
  -2   5   4      453.62      491.84      6.91 o 
  -1   5   4      410.33      394.14      4.85 o 
   0   5   4      729.89      811.68      8.61 o 
   1   5   4        1.62        3.13      0.72 o 
   2   5   4     1204.24     1202.22     13.22 o 
   3   5   4      526.22      518.94      6.66 o 
   4   5   4      802.47      822.00      9.92 o 
   5   5   4        0.41        0.38      0.93 o 
   6   5   4      240.63      269.10      4.80 o 
   7   5   4      114.82      111.08      4.20 o 
   8   5   4       65.52       74.20      4.22 o 
   9   5   4        0.35        0.17      4.35 o 
  10   5   4       20.75       21.06      3.60 o 
  11   5   4        1.55        3.86      2.90 o 
 -13   6   4       59.42       66.94     10.37 o 
 -12   6   4        2.90        3.36      3.03 o 
 -11   6   4       58.74       53.62      8.90 o 
 -10   6   4        8.09       12.77      2.86 o 
  -9   6   4      236.59      228.39      6.24 o 
  -8   6   4      125.22      113.44      3.60 o 
  -7   6   4      174.57      192.27      5.13 o 
  -6   6   4       44.50       38.46      2.97 o 
  -5   6   4       35.46       45.82      2.98 o 
  -4   6   4        2.30        2.64      1.01 o 
  -3   6   4      359.47      344.16      6.41 o 
  -2   6   4        0.16       -0.50      0.79 o 
  -1   6   4      474.92      525.87      7.33 o 
   0   6   4       16.02       12.70      0.93 o 
   1   6   4      190.09      159.13      2.62 o 
   2   6   4        0.09        1.26      0.75 o 
   3   6   4      118.28      105.05      2.42 o 
   4   6   4       31.67       39.34      1.66 o 
   5   6   4      474.40      463.47      7.42 o 
   6   6   4       11.38        7.44      1.70 o 
   7   6   4       20.05       16.82      2.21 o 
   8   6   4        0.00        2.57      2.00 o 
   9   6   4       12.79       12.33      2.73 o 
  10   6   4        0.58       -0.09      2.62 o 
 -12   7   4       14.80        6.24      2.78 o 
 -11   7   4       23.25       32.49      3.56 o 
 -10   7   4       21.78       26.22      3.84 o 
  -9   7   4       45.64       38.53      2.28 o 
  -8   7   4       25.10       27.70      4.57 o 
  -7   7   4       12.77       19.15      2.94 o 
  -6   7   4       81.46       82.95      3.88 o 
  -5   7   4       74.04       62.60      3.26 o 
  -4   7   4      690.83      730.10     11.93 o 
  -3   7   4      163.75      165.93      4.05 o 
  -2   7   4       85.84       80.58      2.67 o 
  -1   7   4      128.34      121.08      2.87 o 
   0   7   4      204.29      207.88      3.35 o 
   1   7   4       18.65       17.10      1.08 o 
   2   7   4        4.75        9.68      0.88 o 
   3   7   4      277.72      277.30      4.21 o 
   4   7   4      514.82      531.59      7.89 o 
   5   7   4     1152.34     1156.39     15.20 o 
   6   7   4       42.15       43.33      3.91 o 
   7   7   4       40.61       47.58      3.33 o 
   8   7   4      114.20      121.77      5.27 o 
   9   7   4        0.07       -1.13      2.14 o 
  10   7   4        0.89        0.50      2.37 o 
 -11   8   4        3.76        8.07      1.96 o 
 -10   8   4       65.15       62.50      6.60 o 
  -9   8   4       15.57       10.74      6.25 o 
  -8   8   4      289.97      291.05     20.74 o 
  -7   8   4      262.88      261.91      8.87 o 
  -6   8   4      318.78      300.43      8.96 o 
  -5   8   4       24.26       27.30      2.86 o 
  -4   8   4      261.94      269.31      6.36 o 
  -3   8   4        5.24        7.15      1.42 o 
  -2   8   4      766.30      736.55     13.45 o 
  -1   8   4        2.16        2.18      2.31 o 
   0   8   4      561.87      521.33     12.33 o 
   1   8   4        3.52        4.01      1.59 o 
   2   8   4       72.30       60.75      3.25 o 
   3   8   4       17.88       17.87      1.69 o 
   4   8   4      376.66      400.04      6.14 o 
   5   8   4      194.65      200.57      4.41 o 
   6   8   4       79.88       85.10      3.31 o 
   7   8   4       15.81       16.48      2.06 o 
   8   8   4       22.40       21.73      3.22 o 
 -10   9   4        0.27        0.61      3.68 o 
  -9   9   4       17.00       11.60      4.31 o 
  -8   9   4        7.72        4.29      4.10 o 
  -7   9   4       19.09       19.90      4.19 o 
  -6   9   4       37.52       38.37      6.28 o 
  -5   9   4      790.27      848.71     18.13 o 
  -4   9   4      165.63      150.27      4.27 o 
  -3   9   4      169.53      182.86      7.90 o 
  -2   9   4        1.47        1.21      2.16 o 
  -1   9   4        0.12       -1.68      1.97 o 
   0   9   4      217.19      197.66      5.22 o 
   1   9   4      131.88      128.22      5.17 o 
   2   9   4       38.50       37.68      2.86 o 
   3   9   4       54.86       53.24      3.44 o 
   4   9   4        8.56        9.16      1.64 o 
   5   9   4       19.08       19.93      2.61 o 
   6   9   4        0.11        3.59      2.54 o 
   7   9   4        1.56       -1.19      1.45 o 
  -8  10   4       10.63       11.62      4.56 o 
  -7  10   4        0.03       -4.49      2.99 o 
  -6  10   4       28.69       27.32      2.81 o 
  -5  10   4       46.30       41.58      8.67 o 
  -4  10   4       28.92       29.72      4.09 o 
  -3  10   4      263.96      256.96     10.01 o 
  -2  10   4       78.18       61.91      4.38 o 
  -1  10   4      474.03      447.06     12.04 o 
   0  10   4       26.31       19.25      4.39 o 
   1  10   4       30.79       31.58      2.62 o 
   2  10   4        0.43        2.86      1.89 o 
   3  10   4       26.43       25.24      3.26 o 
   4  10   4       46.53       50.69      5.75 o 
   5  10   4       37.07       45.86      2.89 o 
  -6  11   4       21.58       35.92      9.37 o 
  -5  11   4       54.81       61.76     10.70 o 
  -4  11   4        1.23        1.89      6.80 o 
  -3  11   4        1.65        0.26      2.73 o 
  -2  11   4        3.08        0.40      2.75 o 
  -1  11   4        0.01       -2.14      1.43 o 
   0  11   4       31.44       35.62      3.75 o 
   1  11   4       32.57       27.81      2.72 o 
   2  11   4       18.40       22.67      2.80 o 
   3  11   4        0.61        0.21      2.57 o 
 -15   0   5       15.19       12.83      4.86 o 
 -13   0   5        4.75        1.23      2.86 o 
 -11   0   5       15.57       18.77      3.39 o 
  -9   0   5        4.23        2.44      1.93 o 
  -7   0   5     1188.50     1189.13     24.01 o 
  -5   0   5      565.18      635.99     13.18 o 
  -3   0   5      593.72      608.50     10.02 o 
  -1   0   5     2798.43     2830.85     35.28 o 
   1   0   5      889.40      886.93     19.40 o 
   3   0   5        5.70        9.81      1.30 o 
   5   0   5      123.43      134.76      8.12 o 
   7   0   5      194.73      194.00      7.28 o 
   9   0   5      140.79      129.66      7.50 o 
  11   0   5        2.94        0.32      4.54 o 
 -15   1   5       23.22       25.98      4.70 o 
 -14   1   5       33.16       39.46      3.62 o 
 -13   1   5      329.21      349.45      8.90 o 
 -12   1   5       15.40       11.24      2.52 o 
 -11   1   5      110.00      103.03      5.17 o 
 -10   1   5       37.21       29.02      2.56 o 
  -9   1   5      893.34      918.80     15.56 o 
  -8   1   5      756.91      816.97     17.09 o 
  -7   1   5      238.60      216.82      4.41 o 
  -6   1   5     1132.39     1236.16     20.64 o 
  -5   1   5       12.58       16.24      1.06 o 
  -4   1   5      858.77      860.01      9.28 o 
  -3   1   5     3747.04     3776.13     42.52 o 
  -2   1   5      135.06      166.53      2.04 o 
  -1   1   5     3408.65     3417.08     26.63 o 
   0   1   5     4527.15     4582.86     38.30 o 
   1   1   5       14.28       15.37      0.99 o 
   2   1   5       35.35       53.81      1.92 o 
   3   1   5     3374.10     3380.89     33.15 o 
   4   1   5        8.43       19.51      1.35 o 
   5   1   5      701.67      727.29     10.39 o 
   6   1   5      246.35      266.39      5.46 o 
   7   1   5        0.20       -1.61      1.07 o 
   8   1   5      141.46      131.47      3.88 o 
   9   1   5       48.16       34.32      2.96 o 
  10   1   5       16.20       14.95      2.60 o 
  11   1   5       61.13       68.95      5.32 o 
  12   1   5       11.62       10.84      4.12 o 
 -15   2   5       20.78       18.83      3.66 o 
 -14   2   5       12.53        4.04      2.57 o 
 -13   2   5        0.34        1.12      2.62 o 
 -12   2   5      133.73      142.95      6.15 o 
 -11   2   5      292.61      287.37      6.13 o 
 -10   2   5       23.69       22.65      2.12 o 
  -9   2   5       44.50       42.03      2.60 o 
  -8   2   5       89.30       77.85      3.06 o 
  -7   2   5       99.36      135.62      4.05 o 
  -6   2   5       33.84       46.91      2.30 o 
  -5   2   5       53.62       47.89      3.10 o 
  -4   2   5      678.92      624.66      8.74 o 
  -3   2   5     1364.13     1446.86     13.29 o 
  -2   2   5      973.11     1011.55      9.48 o 
  -1   2   5     3315.65     3512.01     28.28 o 
   0   2   5       69.29       85.79      1.89 o 
   1   2   5        3.60        6.13      0.67 o 
   2   2   5      244.86      289.48      4.58 o 
   3   2   5      536.93      555.98      7.13 o 
   4   2   5     1044.21     1015.74     11.92 o 
   5   2   5      941.04      941.98     17.99 o 
   6   2   5        4.47        8.23      1.12 o 
   7   2   5      205.05      196.92      7.42 o 
   8   2   5       14.70       13.52      2.17 o 
   9   2   5      359.68      373.02      8.33 o 
  10   2   5       91.92      116.53      4.90 o 
  11   2   5       24.85       29.82      4.80 o 
  12   2   5        3.95        2.65      3.71 o 
 -15   3   5        8.59        2.87      2.90 o 
 -14   3   5       71.17       73.78      4.98 o 
 -13   3   5        3.56        7.11      4.38 o 
 -12   3   5      120.81      149.38      7.22 o 
 -11   3   5      267.75      245.75      7.59 o 
 -10   3   5      164.33      185.93     11.82 o 
  -9   3   5       55.01       39.66      3.07 o 
  -8   3   5     1951.10     2078.37     36.06 o 
  -7   3   5       74.97       59.20      2.42 o 
  -6   3   5        1.00       -1.11      1.21 o 
  -5   3   5       76.49       76.48      2.38 o 
  -4   3   5     1460.70     1503.12     16.16 o 
  -3   3   5      634.17      572.98      6.84 o 
  -2   3   5     2369.82     2353.64     21.76 o 
  -1   3   5     2849.11     2806.55     25.76 o 
   0   3   5     2828.42     2944.04     29.99 o 
   1   3   5      880.79      891.40      9.89 o 
   2   3   5      373.57      411.05      5.13 o 
   3   3   5      444.74      457.64      6.12 o 
   4   3   5      359.78      381.54      5.58 o 
   5   3   5        2.85        1.31      0.93 o 
   6   3   5      385.96      432.77      8.57 o 
   7   3   5       45.80       47.26      2.59 o 
   8   3   5        0.04        0.03      1.71 o 
   9   3   5       18.06       23.81      3.29 o 
  10   3   5       97.86      109.68      5.74 o 
  11   3   5       10.03        7.67      3.78 o 
 -15   4   5        0.74       -3.92      2.82 o 
 -14   4   5        0.99        1.74      3.14 o 
 -13   4   5       32.65       29.61      4.19 o 
 -12   4   5       12.66       15.35      6.35 o 
 -11   4   5       31.74       33.31      3.89 o 
 -10   4   5        2.89       -0.96      1.38 o 
  -9   4   5       37.22       41.29      1.99 o 
  -8   4   5        4.17        2.70      1.06 o 
  -7   4   5      112.80      121.14      3.21 o 
  -6   4   5     1090.94     1117.98     14.39 o 
  -5   4   5     1459.35     1488.49     17.22 o 
  -4   4   5       32.55       41.50      1.54 o 
  -3   4   5     2177.55     2307.06     27.21 o 
  -2   4   5      433.40      466.82      5.42 o 
  -1   4   5       12.04       21.78      0.97 o 
   0   4   5       36.40       28.96      1.12 o 
   1   4   5      230.02      302.49      4.30 o 
   2   4   5       24.16       28.78      1.33 o 
   3   4   5     1020.87     1034.85     11.95 o 
   4   4   5        2.62        3.07      0.95 o 
   5   4   5      329.34      316.29      5.54 o 
   6   4   5        4.60        2.54      1.17 o 
   7   4   5       71.84       58.30      3.67 o 
   8   4   5       30.64       24.39      3.04 o 
   9   4   5        5.68        1.30      2.17 o 
  10   4   5       21.85       18.77      3.64 o 
  11   4   5       16.16       28.70      4.41 o 
 -14   5   5        0.00       -3.57      3.30 o 
 -13   5   5        2.32        7.72      3.88 o 
 -12   5   5        2.36       -0.22      2.55 o 
 -11   5   5       17.75        9.01      2.70 o 
 -10   5   5       35.87       36.63      2.94 o 
  -9   5   5       78.42       97.39      3.37 o 
  -8   5   5       38.10       41.92      2.18 o 
  -7   5   5      444.68      466.18      7.31 o 
  -6   5   5      227.44      229.38      4.62 o 
  -5   5   5       40.70       51.53      1.67 o 
  -4   5   5      820.96      826.22     10.05 o 
  -3   5   5      364.54      327.54      4.61 o 
  -2   5   5      897.70      867.20      9.20 o 
  -1   5   5     2123.01     2108.53     20.82 o 
   0   5   5       21.60       17.04      0.93 o 
   1   5   5      481.70      517.49      6.14 o 
   2   5   5      968.10      948.56     10.38 o 
   3   5   5        9.28       12.35      1.17 o 
   4   5   5      434.02      451.32      6.41 o 
   5   5   5       14.52        9.37      1.20 o 
   6   5   5      102.02      107.88      3.50 o 
   7   5   5        6.01        2.72      2.06 o 
   8   5   5       20.77       17.80      3.22 o 
   9   5   5        0.21        0.40      3.62 o 
  10   5   5       10.97       12.96      3.32 o 
 -13   6   5        1.67        2.85      4.43 o 
 -12   6   5      123.53      111.52      8.64 o 
 -11   6   5      120.61      110.99      9.53 o 
 -10   6   5      134.43      130.84      6.59 o 
  -9   6   5        9.11        3.20      1.70 o 
  -8   6   5       37.22       29.09      2.00 o 
  -7   6   5       10.95       12.86      1.23 o 
  -6   6   5      128.66      136.49      4.18 o 
  -5   6   5      601.31      623.20      9.70 o 
  -4   6   5      416.25      418.55      6.98 o 
  -3   6   5       28.32       22.50      1.51 o 
  -2   6   5       81.40       91.06      2.59 o 
  -1   6   5       57.06       52.22      1.67 o 
   0   6   5      388.22      391.74      4.86 o 
   1   6   5      205.82      198.69      3.27 o 
   2   6   5      264.60      250.08      4.12 o 
   3   6   5        2.19       -0.25      0.94 o 
   4   6   5        2.90        1.67      1.06 o 
   5   6   5      269.83      258.07      6.08 o 
   6   6   5       43.06       31.17      2.61 o 
   7   6   5        3.39        0.46      1.95 o 
   8   6   5        0.97       -2.27      2.17 o 
   9   6   5        2.60       -1.32      3.31 o 
  10   6   5       21.37       15.99      3.29 o 
 -12   7   5       43.74       55.51     10.99 o 
 -11   7   5       37.13       32.04      4.50 o 
 -10   7   5       64.96       53.54      3.85 o 
  -9   7   5        0.69        2.85      1.30 o 
  -8   7   5       11.47        5.13      3.30 o 
  -7   7   5       59.74       62.60      4.28 o 
  -6   7   5      251.59      253.76      6.97 o 
  -5   7   5      127.28      114.28      3.81 o 
  -4   7   5        1.60        0.17      1.32 o 
  -3   7   5        0.05       -1.68      1.12 o 
  -2   7   5      100.36       87.29      2.29 o 
  -1   7   5      155.11      146.03      3.05 o 
   0   7   5       35.04       36.51      1.50 o 
   1   7   5       39.66       37.29      1.35 o 
   2   7   5      427.92      414.64      5.61 o 
   3   7   5      595.50      591.08      8.53 o 
   4   7   5      332.04      295.38      5.42 o 
   5   7   5       45.10       45.45      4.09 o 
   6   7   5        8.27        6.27      2.13 o 
   7   7   5        1.76        1.52      2.02 o 
   8   7   5       57.28       67.78      4.19 o 
   9   7   5       13.01       17.83      3.02 o 
 -11   8   5       41.43       40.23      6.16 o 
 -10   8   5        7.12       17.61      4.67 o 
  -9   8   5      101.37      104.71      7.44 o 
  -8   8   5       62.11       63.14      6.38 o 
  -7   8   5      301.65      247.06     10.74 o 
  -6   8   5       11.99        3.24      2.50 o 
  -5   8   5      281.12      298.71      7.34 o 
  -4   8   5       54.89       55.52      2.92 o 
  -3   8   5       63.00       44.62      2.47 o 
  -2   8   5        3.55        4.08      1.35 o 
  -1   8   5        0.10       -0.36      0.93 o 
   0   8   5       48.25       48.73      1.83 o 
   1   8   5       13.77       19.85      2.54 o 
   2   8   5       22.95       26.55      1.40 o 
   3   8   5      276.28      284.11      4.85 o 
   4   8   5      182.30      185.67      4.00 o 
   5   8   5       20.21       20.12      2.02 o 
   6   8   5       13.54       19.23      2.47 o 
   7   8   5        5.08        0.79      2.09 o 
   8   8   5        0.64        1.13      2.18 o 
 -10   9   5        2.81        3.92      3.89 o 
  -9   9   5        1.29       -1.09      3.61 o 
  -8   9   5       16.82       13.97      4.12 o 
  -7   9   5        5.13        5.06      3.64 o 
  -6   9   5       66.29       69.39      4.32 o 
  -5   9   5      258.27      261.48      6.72 o 
  -4   9   5       10.88        8.75      1.80 o 
  -3   9   5      352.22      351.64      7.22 o 
  -2   9   5       49.81       55.22      3.12 o 
  -1   9   5       12.00        8.37      1.68 o 
   0   9   5       75.55       77.72      3.50 o 
   1   9   5        1.47        2.12      1.80 o 
   2   9   5        8.01        5.55      2.05 o 
   3   9   5        9.05        7.72      1.65 o 
   4   9   5        8.97       12.35      2.08 o 
   5   9   5       26.73       18.27      3.03 o 
   6   9   5       16.39       12.31      2.63 o 
  -8  10   5       75.31       66.27      6.32 o 
  -7  10   5       29.08       34.06      5.41 o 
  -6  10   5       61.67       78.69      4.39 o 
  -5  10   5        0.63       -0.24      1.66 o 
  -4  10   5       13.96       12.15      3.47 o 
  -3  10   5        0.80        0.08      2.77 o 
  -2  10   5      160.04      150.33      5.84 o 
  -1  10   5       14.37       16.48      2.03 o 
   0  10   5        9.15        7.15      2.17 o 
   1  10   5       23.31       28.76      2.79 o 
   2  10   5       63.19       64.48      6.62 o 
   3  10   5      108.67      108.98     11.56 o 
   4  10   5       15.32       12.29      5.62 o 
   5  10   5      175.44      161.64      8.77 o 
  -5  11   5        3.58        0.82      5.76 o 
  -4  11   5       36.12       26.17      4.34 o 
  -3  11   5       56.79       59.51      5.36 o 
  -2  11   5       17.88       15.13      2.04 o 
  -1  11   5       19.19       19.17      2.22 o 
   0  11   5        1.15       -0.98      1.78 o 
   1  11   5        2.81        1.41      2.02 o 
   2  11   5        3.62        2.98      2.79 o 
 -16   0   6       16.52       15.55      7.83 o 
 -14   0   6      175.40      177.77     15.95 o 
 -12   0   6      494.13      445.73     24.76 o 
 -10   0   6      250.84      253.58      8.55 o 
  -8   0   6     1474.45     1497.55     38.49 o 
  -6   0   6     2918.88     2855.88     40.24 o 
  -4   0   6      104.88       93.17      2.86 o 
  -2   0   6    10547.83    10382.15    125.81 o 
   0   0   6     1670.34     1550.15     20.36 o 
   2   0   6       43.48       47.84      2.52 o 
   4   0   6     2509.38     2646.09     42.92 o 
   6   0   6       71.74       71.32      4.45 o 
   8   0   6      646.72      650.82     14.44 o 
  10   0   6      231.85      260.07     10.52 o 
 -15   1   6       20.21       23.93      4.53 o 
 -14   1   6       22.96       19.08      3.00 o 
 -13   1   6       33.15       22.10      3.46 o 
 -12   1   6       50.79       47.91      4.05 o 
 -11   1   6      206.03      207.74      6.22 o 
 -10   1   6        0.29       -2.11      1.41 o 
  -9   1   6       15.48       16.71      2.08 o 
  -8   1   6       66.14       67.15      2.76 o 
  -7   1   6        1.02       -1.04      0.88 o 
  -6   1   6     1392.02     1396.97     16.63 o 
  -5   1   6        2.07       -0.25      0.72 o 
  -4   1   6     1760.44     1749.24     16.86 o 
  -3   1   6       92.10      113.51      1.96 o 
  -2   1   6     2480.80     2615.09     21.43 o 
  -1   1   6       45.20       42.23      1.08 o 
   0   1   6       69.37       68.86      1.40 o 
   1   1   6       59.51       79.76      2.29 o 
   2   1   6      355.14      375.74      7.31 o 
   3   1   6      215.65      200.00      3.70 o 
   4   1   6      968.08     1029.93     15.39 o 
   5   1   6        0.05       -1.49      1.16 o 
   6   1   6       14.39       21.68      2.00 o 
   7   1   6       77.35       84.43      3.63 o 
   8   1   6       46.16       69.29      3.60 o 
   9   1   6        0.88        0.04      2.02 o 
  10   1   6       26.32       18.35      3.16 o 
  11   1   6       12.12        6.96      3.98 o 
 -15   2   6        0.22       -1.21      2.59 o 
 -14   2   6        9.08       14.75      3.71 o 
 -13   2   6       91.04       82.65      6.40 o 
 -12   2   6      163.99      128.95      5.82 o 
 -11   2   6        0.17        2.00      1.84 o 
 -10   2   6        5.71        3.41      1.65 o 
  -9   2   6       82.56       94.95      3.78 o 
  -8   2   6      146.91      154.41      4.14 o 
  -7   2   6      190.69      179.89      4.29 o 
  -6   2   6       12.66       14.95      1.45 o 
  -5   2   6      592.35      572.24     11.41 o 
  -4   2   6      187.76      190.58      3.39 o 
  -3   2   6     1412.02     1392.68     14.18 o 
  -2   2   6      243.48      229.47      3.04 o 
  -1   2   6     2119.35     1907.20     15.88 o 
   0   2   6     3123.64     3185.81     29.29 o 
   1   2   6      102.18      119.92      2.18 o 
   2   2   6      832.04      899.08     10.53 o 
   3   2   6      977.16     1037.12     12.43 o 
   4   2   6       47.80       42.24      1.84 o 
   5   2   6       79.01       73.18      3.78 o 
   6   2   6       91.48      104.49      3.29 o 
   7   2   6        6.81        8.95      1.91 o 
   8   2   6      178.62      209.22      5.96 o 
   9   2   6       17.09       19.45      2.73 o 
  10   2   6      120.82      129.85      7.70 o 
  11   2   6       17.41       22.45      4.74 o 
 -15   3   6       17.96       19.25      3.58 o 
 -14   3   6        4.12        1.50      2.96 o 
 -13   3   6      103.89      104.06      8.32 o 
 -12   3   6      424.98      437.60     14.97 o 
 -11   3   6        9.66       15.88      2.73 o 
 -10   3   6       38.36       33.90      2.77 o 
  -9   3   6      294.40      285.89      7.80 o 
  -8   3   6       17.40       20.83      1.91 o 
  -7   3   6      546.10      575.18      9.42 o 
  -6   3   6      872.80      924.71     13.54 o 
  -5   3   6     1183.91     1191.24     15.24 o 
  -4   3   6      936.82     1026.12     10.87 o 
  -3   3   6       20.46       20.74      1.01 o 
  -2   3   6       21.58       30.29      1.09 o 
  -1   3   6     2498.64     2658.52     23.62 o 
   0   3   6      699.50      709.74      7.80 o 
   1   3   6     1016.81     1017.97     10.80 o 
   2   3   6        2.47        6.15      0.86 o 
   3   3   6      847.86      911.97     10.87 o 
   4   3   6        0.33        0.65      0.96 o 
   5   3   6       13.16       15.29      1.51 o 
   6   3   6       21.63       19.17      1.74 o 
   7   3   6        4.20        8.39      1.90 o 
   8   3   6        0.60       -0.28      1.82 o 
   9   3   6       31.41       41.44      3.97 o 
  10   3   6        7.76        6.80      2.97 o 
  11   3   6        0.89        0.93      3.73 o 
 -15   4   6       13.87       14.15      7.53 o 
 -14   4   6        1.20        3.78      3.46 o 
 -13   4   6        9.57       10.13      3.32 o 
 -12   4   6      407.29      397.52     14.00 o 
 -11   4   6       11.63       20.30      6.05 o 
 -10   4   6        2.32        1.29      1.42 o 
  -9   4   6      237.98      235.64      5.06 o 
  -8   4   6        0.83       -0.14      1.13 o 
  -7   4   6      940.94      906.38     13.51 o 
  -6   4   6       61.01       58.22      2.32 o 
  -5   4   6       65.86       63.04      1.99 o 
  -4   4   6       75.76       67.52      2.24 o 
  -3   4   6      194.38      171.99      3.05 o 
  -2   4   6      332.79      308.75      4.30 o 
  -1   4   6     1245.23     1320.06     14.31 o 
   0   4   6      143.74      125.96      3.18 o 
   1   4   6      209.12      190.16      3.51 o 
   2   4   6       17.43       13.36      1.19 o 
   3   4   6      362.91      367.01      6.19 o 
   4   4   6       59.45       62.64      2.21 o 
   5   4   6       16.72       11.37      1.44 o 
   6   4   6       87.68       83.96      3.99 o 
   7   4   6       84.64       84.21      4.56 o 
   8   4   6       59.65       41.79      3.74 o 
   9   4   6        2.07        2.03      4.10 o 
  10   4   6       33.21       24.13      4.27 o 
 -14   5   6       14.49       10.86      4.17 o 
 -13   5   6        0.25       -0.88      3.05 o 
 -12   5   6        0.15       -0.87      2.59 o 
 -11   5   6        0.44        3.13      2.47 o 
 -10   5   6      375.05      416.54      9.87 o 
  -9   5   6       15.12       24.92      2.04 o 
  -8   5   6      204.10      195.99      4.19 o 
  -7   5   6        7.31        6.88      1.21 o 
  -6   5   6      111.68      116.60      3.15 o 
  -5   5   6       83.77       67.12      2.15 o 
  -4   5   6       67.12       60.14      1.82 o 
  -3   5   6       87.63       87.53      1.98 o 
  -2   5   6       31.91       36.40      1.26 o 
  -1   5   6      119.09      123.12      2.34 o 
   0   5   6        5.70        3.18      0.84 o 
   1   5   6       49.13       40.95      1.56 o 
   2   5   6       23.05       21.47      1.28 o 
   3   5   6        2.60        0.67      0.91 o 
   4   5   6       89.24      101.52      2.81 o 
   5   5   6        0.43       -0.38      1.23 o 
   6   5   6      417.87      394.79      8.70 o 
   7   5   6       10.96        9.16      2.72 o 
   8   5   6        0.00       -0.72      2.47 o 
   9   5   6        1.26       -0.68      2.68 o 
  10   5   6        4.27        5.37      3.25 o 
 -13   6   6       28.54       35.47      5.00 o 
 -12   6   6       29.42       40.93      4.86 o 
 -11   6   6       79.16       81.03      5.87 o 
 -10   6   6       58.25       54.26      4.32 o 
  -9   6   6       12.66       14.05      1.87 o 
  -8   6   6       11.48        4.77      1.80 o 
  -7   6   6      358.74      381.30      6.66 o 
  -6   6   6      674.36      701.75      9.78 o 
  -5   6   6        1.24        3.06      1.33 o 
  -4   6   6      449.36      446.24      7.51 o 
  -3   6   6        0.55       -0.18      0.87 o 
  -2   6   6        7.08        4.82      0.64 o 
  -1   6   6      183.85      169.60      2.96 o 
   0   6   6       37.82       41.51      1.51 o 
   1   6   6      660.66      626.54      7.82 o 
   2   6   6      206.79      198.36      3.65 o 
   3   6   6       89.98       83.76      2.47 o 
   4   6   6       39.60       42.54      2.28 o 
   5   6   6      104.20      101.53      4.01 o 
   6   6   6       72.85       84.70      4.28 o 
   7   6   6       24.17       24.15      4.53 o 
   8   6   6        0.01       -2.38      2.10 o 
   9   6   6        1.77        3.28      2.62 o 
 -13   7   6       22.49       25.45      3.88 o 
 -12   7   6       18.71       23.00      3.53 o 
 -11   7   6       28.08       37.76      5.11 o 
 -10   7   6       30.91       31.71      2.96 o 
  -9   7   6       33.90       42.86      2.86 o 
  -8   7   6       71.33       58.98      5.58 o 
  -7   7   6       59.25       62.70      4.35 o 
  -6   7   6       65.95       68.44      4.25 o 
  -5   7   6       14.51       18.63      2.03 o 
  -4   7   6      239.51      291.48      6.32 o 
  -3   7   6       10.41        9.90      1.36 o 
  -2   7   6       18.23       20.25      1.52 o 
  -1   7   6        7.02        8.63      1.12 o 
   0   7   6        9.96       10.38      0.95 o 
   1   7   6        6.29        4.14      1.07 o 
   2   7   6       26.93       25.63      1.64 o 
   3   7   6        1.16        0.16      1.34 o 
   4   7   6       57.89       65.24      2.62 o 
   5   7   6      104.49       88.00      4.17 o 
   6   7   6        4.62        0.43      1.98 o 
   7   7   6       36.84       50.38      3.79 o 
   8   7   6        4.72        0.45      2.26 o 
 -11   8   6        8.11        3.57      3.95 o 
 -10   8   6       22.13       18.68      4.71 o 
  -9   8   6        0.49       -1.44      3.19 o 
  -8   8   6       72.34       71.79      6.31 o 
  -7   8   6        0.12       -4.85      5.49 o 
  -6   8   6       57.15       56.46      6.85 o 
  -5   8   6        6.88        2.43      1.84 o 
  -4   8   6        1.12       -1.11      1.69 o 
  -3   8   6        3.14        5.74      1.29 o 
  -2   8   6      152.50      134.47      3.39 o 
  -1   8   6       78.72       66.46      3.45 o 
   0   8   6        1.36        0.18      1.13 o 
   1   8   6        4.64        4.39      1.07 o 
   2   8   6       34.67       30.43      1.64 o 
   3   8   6       30.86       35.41      1.90 o 
   4   8   6       75.64       68.56      3.07 o 
   5   8   6       11.37       15.27      2.41 o 
   6   8   6       27.66       31.00      3.09 o 
   7   8   6       11.12       10.08      2.65 o 
 -10   9   6       50.64       40.72      5.97 o 
  -9   9   6        6.43       10.01      4.26 o 
  -8   9   6       35.60       32.29     12.08 o 
  -7   9   6       18.49       14.90      4.10 o 
  -6   9   6       30.96       30.52      6.51 o 
  -5   9   6        4.36       -1.13      1.71 o 
  -4   9   6       10.57        8.91      1.93 o 
  -3   9   6       46.00       58.09      2.43 o 
  -2   9   6      100.15       94.49      2.79 o 
  -1   9   6       15.83        8.06      1.33 o 
   0   9   6       52.96       45.89      3.66 o 
   1   9   6        1.76       -0.61      1.83 o 
   2   9   6       29.01       21.93      2.77 o 
   3   9   6       16.59       11.21      1.87 o 
   4   9   6        2.91        2.66      1.37 o 
   5   9   6        6.61        7.15      1.76 o 
   6   9   6        0.15       -3.32      2.21 o 
  -8  10   6       10.78        8.25      4.11 o 
  -7  10   6        0.05        7.01      4.99 o 
  -6  10   6       34.66       37.71      4.62 o 
  -5  10   6       43.94       41.69      2.72 o 
  -4  10   6       26.02       22.49      2.34 o 
  -3  10   6       55.46       49.30      4.12 o 
  -2  10   6        0.00       -0.14      1.62 o 
  -1  10   6        5.73        3.55      1.84 o 
   0  10   6       43.04       55.09      3.56 o 
   1  10   6        9.12        8.73      2.42 o 
   2  10   6       11.62        7.94      2.52 o 
   3  10   6       15.82       14.93      3.64 o 
   4  10   6      198.43      206.15      6.76 o 
  -5  11   6       19.79       28.44      8.95 o 
  -4  11   6        7.29       11.93      2.12 o 
  -3  11   6       41.50       44.22      3.26 o 
  -2  11   6       38.93       42.41      4.49 o 
  -1  11   6        8.95        8.35      2.16 o 
   0  11   6        0.00       -2.74      1.95 o 
 -15   0   7       39.67       40.65      9.05 o 
 -13   0   7       35.00       29.95      5.24 o 
 -11   0   7       63.32       66.66      4.83 o 
  -9   0   7      639.16      615.10     20.85 o 
  -7   0   7      672.06      743.46     16.20 o 
  -5   0   7     3956.56     4024.57     72.26 o 
  -3   0   7     4275.99     4144.13     54.89 o 
  -1   0   7     1128.79     1092.25     18.15 o 
   1   0   7      406.60      432.11      7.29 o 
   3   0   7       48.56       49.51      3.38 o 
   5   0   7      376.95      344.24     10.11 o 
   7   0   7      128.89      131.77     13.46 o 
   9   0   7        2.11       -3.10      2.72 o 
  11   0   7        4.21        5.34      5.58 o 
 -16   1   7        5.83        7.24      4.96 o 
 -15   1   7        1.49       -0.70      3.18 o 
 -14   1   7        1.26        1.59      3.10 o 
 -13   1   7       31.89       26.55      3.69 o 
 -12   1   7      555.11      575.29     13.60 o 
 -11   1   7      465.65      476.27     10.27 o 
 -10   1   7       79.64       68.23      3.47 o 
  -9   1   7      835.30      784.70     16.05 o 
  -8   1   7       71.49       77.74      3.04 o 
  -7   1   7     3424.28     3564.75     45.87 o 
  -6   1   7     1268.51     1318.52     15.10 o 
  -5   1   7      223.30      205.41      3.57 o 
  -4   1   7       25.12       22.49      1.16 o 
  -3   1   7      199.19      201.75      2.64 o 
  -2   1   7     6566.20     6842.35     58.09 o 
  -1   1   7     2885.74     2823.34     29.53 o 
   0   1   7     1206.67     1239.43     12.38 o 
   1   1   7     2173.58     2156.00     31.85 o 
   2   1   7      513.07      532.25     11.33 o 
   3   1   7        8.02        8.28      1.16 o 
   4   1   7      849.31      901.26     12.26 o 
   5   1   7       98.42       94.78      3.33 o 
   6   1   7      491.80      503.92      9.41 o 
   7   1   7      125.04      141.27      5.34 o 
   8   1   7      142.95      144.88      5.17 o 
   9   1   7       27.21       20.63      2.89 o 
  10   1   7        2.37        0.46      2.84 o 
  11   1   7        0.74       -1.55      3.63 o 
 -15   2   7        1.53       -0.42      3.31 o 
 -14   2   7       26.71        8.28      3.40 o 
 -13   2   7        1.01       -2.88      2.70 o 
 -12   2   7       12.36        9.23      2.78 o 
 -11   2   7       89.89       80.40      4.45 o 
 -10   2   7       65.87       66.01      3.43 o 
  -9   2   7       65.61       69.36      3.29 o 
  -8   2   7      312.85      317.45      6.48 o 
  -7   2   7      209.33      210.51      4.84 o 
  -6   2   7        1.81        2.52      1.13 o 
  -5   2   7       22.27       25.82      1.42 o 
  -4   2   7      360.89      332.28      4.40 o 
  -3   2   7       87.44       47.20      1.42 o 
  -2   2   7      303.37      279.73      3.60 o 
  -1   2   7     2483.15     2441.99     22.82 o 
   0   2   7        0.01       -0.92      0.61 o 
   1   2   7       33.15       50.84      1.51 o 
   2   2   7       18.35       20.41      1.39 o 
   3   2   7       69.29       80.95      2.73 o 
   4   2   7       21.00       26.87      1.74 o 
   5   2   7        2.01        3.76      1.28 o 
   6   2   7        3.15       -0.06      1.53 o 
   7   2   7       64.54       60.25      3.40 o 
   8   2   7       68.64       69.05      3.85 o 
   9   2   7       43.77       33.52      3.24 o 
  10   2   7        5.06       10.79      3.92 o 
 -15   3   7        0.00       -1.91      3.17 o 
 -14   3   7        0.94        2.32      3.15 o 
 -13   3   7       51.47       56.90      6.58 o 
 -12   3   7        0.09        1.73      2.92 o 
 -11   3   7        1.04       -0.75      1.96 o 
 -10   3   7        2.11       -0.14      1.78 o 
  -9   3   7        2.04        2.72      1.27 o 
  -8   3   7      100.85      113.56      5.83 o 
  -7   3   7      586.89      575.05      9.55 o 
  -6   3   7      153.44      149.10      3.83 o 
  -5   3   7      118.58      125.30      3.07 o 
  -4   3   7      366.31      407.92      5.19 o 
  -3   3   7     1439.15     1518.49     15.55 o 
  -2   3   7      276.74      257.50      4.92 o 
  -1   3   7      295.79      255.62      3.90 o 
   0   3   7       82.11       95.30      2.10 o 
   1   3   7        4.62        5.19      0.85 o 
   2   3   7       10.56       12.12      1.11 o 
   3   3   7      397.73      403.20      5.64 o 
   4   3   7      464.84      495.04      7.78 o 
   5   3   7      705.31      736.97     10.49 o 
   6   3   7        4.77       -0.01      1.58 o 
   7   3   7       19.27       22.46      2.52 o 
   8   3   7      133.44      121.61      5.23 o 
   9   3   7        6.07        1.17      5.04 o 
  10   3   7       10.98        2.15      4.22 o 
 -15   4   7        0.48        0.30      5.15 o 
 -14   4   7        7.73       12.72      3.80 o 
 -13   4   7       94.60       83.02      5.87 o 
 -12   4   7        8.50        0.34      2.81 o 
 -11   4   7       79.10       60.08      4.70 o 
 -10   4   7      311.86      290.05      7.10 o 
  -9   4   7       76.22       82.02      3.24 o 
  -8   4   7       86.32       67.56      2.80 o 
  -7   4   7      181.11      163.62      4.16 o 
  -6   4   7     1038.89     1112.48     14.76 o 
  -5   4   7       46.85       63.37      2.18 o 
  -4   4   7      331.79      351.70      4.96 o 
  -3   4   7      100.35       85.99      2.12 o 
  -2   4   7       13.00       10.94      0.94 o 
  -1   4   7      189.24      197.31      3.35 o 
   0   4   7      411.47      425.61      6.15 o 
   1   4   7       31.49       27.76      1.65 o 
   2   4   7        4.69        3.24      0.91 o 
   3   4   7      127.23      136.13      3.21 o 
   4   4   7        0.30        1.36      1.14 o 
   5   4   7      146.25      149.78      3.92 o 
   6   4   7       33.33       24.57      2.49 o 
   7   4   7        7.87        9.71      3.41 o 
   8   4   7       16.82       14.44      3.31 o 
   9   4   7       34.59       46.82      4.94 o 
  10   4   7        0.83        3.62      3.38 o 
 -14   5   7        3.63        5.31      3.71 o 
 -13   5   7        0.76        1.10      5.67 o 
 -12   5   7       62.94       43.12      4.42 o 
 -11   5   7        2.93        1.22      2.49 o 
 -10   5   7       78.08       72.70      3.36 o 
  -9   5   7        1.15       -0.11      1.59 o 
  -8   5   7      518.62      534.23      8.53 o 
  -7   5   7        0.27       -0.23      1.07 o 
  -6   5   7      166.57      172.23      3.55 o 
  -5   5   7       14.99        7.89      1.00 o 
  -4   5   7       83.57       84.74      2.60 o 
  -3   5   7        5.55        5.94      0.92 o 
  -2   5   7      318.72      310.49      4.34 o 
  -1   5   7      230.27      229.41      3.59 o 
   0   5   7       52.41       52.16      2.13 o 
   1   5   7       34.88       38.36      1.69 o 
   2   5   7       66.88       69.61      2.23 o 
   3   5   7        0.65       -0.91      0.98 o 
   4   5   7      199.17      182.30      3.92 o 
   5   5   7       13.28       19.09      2.27 o 
   6   5   7       37.64       38.88      3.34 o 
   7   5   7      123.36      140.03      5.82 o 
   8   5   7        3.09        0.12      3.79 o 
   9   5   7        0.48       -0.05      3.15 o 
 -13   6   7        3.77        1.65      3.38 o 
 -12   6   7        4.04        1.48      3.16 o 
 -11   6   7       19.64       15.64      3.60 o 
 -10   6   7       74.42       82.17      4.01 o 
  -9   6   7       40.73       33.83      2.40 o 
  -8   6   7       21.65       24.22      1.77 o 
  -7   6   7      377.54      403.80      8.85 o 
  -6   6   7        4.24        4.00      1.07 o 
  -5   6   7      211.25      203.58      3.72 o 
  -4   6   7     1299.98     1285.34     14.23 o 
  -3   6   7        6.73        1.14      0.89 o 
  -2   6   7      418.37      421.14      5.42 o 
  -1   6   7      150.80      152.11      2.87 o 
   0   6   7       64.80       65.21      2.19 o 
   1   6   7       41.20       38.90      1.64 o 
   2   6   7      392.97      372.77      5.39 o 
   3   6   7      645.71      701.77     10.38 o 
   4   6   7     1440.90     1393.71     21.79 o 
   5   6   7        2.39       -0.32      2.02 o 
   6   6   7       48.28       41.59      3.46 o 
   7   6   7        0.00        2.05      2.43 o 
   8   6   7       68.36       78.46      4.88 o 
 -12   7   7       36.53       36.40      3.94 o 
 -11   7   7       26.74       34.46      2.85 o 
 -10   7   7       13.77       13.60      1.95 o 
  -9   7   7       43.70       43.52      3.23 o 
  -8   7   7      104.76      120.49      7.59 o 
  -7   7   7       40.13       36.49      4.67 o 
  -6   7   7       28.34       21.61      2.57 o 
  -5   7   7        0.10        3.57      1.78 o 
  -4   7   7        8.20        4.64      1.32 o 
  -3   7   7       28.02       25.19      1.64 o 
  -2   7   7        6.74        6.08      1.31 o 
  -1   7   7      265.74      277.08      4.47 o 
   0   7   7      333.75      328.43      5.44 o 
   1   7   7        1.61       -0.12      1.13 o 
   2   7   7      386.48      403.38      6.70 o 
   3   7   7       38.79       42.45      2.27 o 
   4   7   7       28.40       28.05      2.84 o 
   5   7   7       22.84       20.51      2.75 o 
   6   7   7       19.39       19.93      2.93 o 
   7   7   7        7.72        5.54      2.49 o 
 -11   8   7        5.44        7.32      4.22 o 
 -10   8   7       25.26       23.82      4.99 o 
  -9   8   7       34.67       42.46      5.61 o 
  -8   8   7        0.47       -2.00      3.47 o 
  -7   8   7      103.64       85.18      6.49 o 
  -6   8   7       20.83       21.37      3.21 o 
  -5   8   7       18.54       13.24      2.18 o 
  -4   8   7      265.07      258.69      5.70 o 
  -3   8   7       37.91       38.03      2.21 o 
  -2   8   7       24.33       31.25      1.95 o 
  -1   8   7      275.82      286.87      5.69 o 
   0   8   7        0.05       -1.90      1.27 o 
   1   8   7      137.73      132.01      3.19 o 
   2   8   7        1.84        1.59      1.25 o 
   3   8   7      329.08      337.17      6.59 o 
   4   8   7       33.54       35.95      3.72 o 
   5   8   7        3.45        3.15      2.20 o 
   6   8   7        0.13       -0.37      2.18 o 
 -10   9   7       13.39       18.32      5.16 o 
  -9   9   7        3.24        1.47      3.66 o 
  -8   9   7        0.10       -0.93      3.33 o 
  -7   9   7        1.54       -0.62      3.29 o 
  -6   9   7       32.04       40.98      3.88 o 
  -5   9   7        0.39       -1.17      1.82 o 
  -4   9   7       40.76       52.82      2.69 o 
  -3   9   7      214.13      204.69      6.25 o 
  -2   9   7        2.13        3.25      2.13 o 
  -1   9   7       24.46       20.65      1.72 o 
   0   9   7       43.90       44.72      3.57 o 
   1   9   7       21.99       19.86      1.79 o 
   2   9   7       44.35       52.70      1.99 o 
   3   9   7       10.00        6.89      1.62 o 
   4   9   7       78.83       75.99      3.82 o 
   5   9   7        0.46       -1.41      2.31 o 
  -8  10   7        1.96       -4.79      3.60 o 
  -7  10   7      131.34      167.66     16.71 o 
  -6  10   7       43.36       46.61      9.80 o 
  -5  10   7       17.04       16.79      2.16 o 
  -4  10   7       74.09       73.08      3.17 o 
  -3  10   7       16.69       25.70      1.88 o 
  -2  10   7        0.44        0.65      1.80 o 
  -1  10   7        5.38        8.96      2.42 o 
   0  10   7        0.14       -0.03      2.25 o 
   1  10   7       14.54       14.66      2.81 o 
   2  10   7       11.62       27.51      8.14 o 
   3  10   7       53.38       63.41      6.08 o 
 -16   0   8       50.86       69.43     11.12 o 
 -14   0   8        7.06        2.98      3.70 o 
 -12   0   8      753.52      750.73     23.17 o 
 -10   0   8      408.90      409.13     13.12 o 
  -8   0   8       69.48       67.08      3.49 o 
  -6   0   8      549.76      469.79     18.48 o 
  -4   0   8     5495.39     5750.95     96.65 o 
  -2   0   8      256.38      248.66      5.03 o 
   0   0   8       53.15       42.24      2.26 o 
   2   0   8       61.74       66.24      4.89 o 
   4   0   8      693.57      610.82     14.82 o 
   6   0   8      241.62      207.63      8.05 o 
   8   0   8        0.22        2.67      4.74 o 
  10   0   8       18.15       10.47      5.79 o 
 -16   1   8       31.77       38.82      6.92 o 
 -15   1   8        7.20        9.21      3.76 o 
 -14   1   8       37.99       40.22      4.96 o 
 -13   1   8       33.05       39.11      3.99 o 
 -12   1   8      139.09      134.59      6.53 o 
 -11   1   8       31.48       35.84      4.12 o 
 -10   1   8      170.95      177.51      9.43 o 
  -9   1   8      423.48      459.04      9.53 o 
  -8   1   8      882.46      873.63     14.12 o 
  -7   1   8      353.39      327.78      5.97 o 
  -6   1   8      379.85      407.29      5.95 o 
  -5   1   8       19.48       10.29      1.09 o 
  -4   1   8        6.33        3.98      0.89 o 
  -3   1   8        1.29        2.06      0.65 o 
  -2   1   8        8.41        9.94      1.08 o 
  -1   1   8     3068.34     3205.80     33.57 o 
   0   1   8      300.90      281.36      5.47 o 
   1   1   8       16.79       17.21      1.43 o 
   2   1   8        5.44        6.83      1.12 o 
   3   1   8       12.76       13.22      1.41 o 
   4   1   8      821.96      819.26     13.04 o 
   5   1   8      135.55      150.20      4.71 o 
   6   1   8      122.16      116.73      4.85 o 
   7   1   8        4.72        7.41      2.48 o 
   8   1   8      137.24      128.07      5.65 o 
   9   1   8        7.95        9.34      3.08 o 
  10   1   8        7.58        8.76      3.46 o 
 -15   2   8        0.66        3.55      3.38 o 
 -14   2   8       28.23       25.21      4.23 o 
 -13   2   8      152.72      142.35      7.69 o 
 -12   2   8       21.54        9.61      2.80 o 
 -11   2   8      256.01      246.59      7.76 o 
 -10   2   8      279.80      318.68      7.74 o 
  -9   2   8       32.99       31.00      2.57 o 
  -8   2   8     1192.50     1168.44     19.00 o 
  -7   2   8      508.74      543.05      8.47 o 
  -6   2   8      714.68      696.25     12.80 o 
  -5   2   8     1071.49     1055.74     13.05 o 
  -4   2   8       37.16       38.95      1.39 o 
  -3   2   8      112.48      129.20      2.31 o 
  -2   2   8     2686.96     2701.01     26.59 o 
  -1   2   8      205.62      172.69      2.76 o 
   0   2   8      443.39      476.99      6.24 o 
   1   2   8      309.69      299.17      4.15 o 
   2   2   8       28.98       22.40      1.39 o 
   3   2   8      369.42      379.90      5.99 o 
   4   2   8      105.13      100.82      3.03 o 
   5   2   8       77.49       71.53      3.36 o 
   6   2   8       31.66       24.46      3.50 o 
   7   2   8       47.25       47.12      3.66 o 
   8   2   8       12.61       14.52      2.55 o 
   9   2   8        0.97        4.88      3.21 o 
  10   2   8       25.51       34.15      5.30 o 
 -15   3   8        0.18       -1.22      3.23 o 
 -14   3   8       23.59       17.66      4.02 o 
 -13   3   8       29.68       27.72      4.16 o 
 -12   3   8       50.49       44.43      4.63 o 
 -11   3   8       33.27       29.50      3.72 o 
 -10   3   8       23.01       17.17      2.23 o 
  -9   3   8      295.16      281.01      9.33 o 
  -8   3   8      255.34      254.72      7.79 o 
  -7   3   8        1.75       -0.24      1.14 o 
  -6   3   8      104.39       97.39      2.72 o 
  -5   3   8      439.15      407.70      5.74 o 
  -4   3   8      146.20      131.69      3.74 o 
  -3   3   8      301.95      287.66      4.42 o 
  -2   3   8       89.64       92.26      2.25 o 
  -1   3   8       55.04       40.58      1.63 o 
   0   3   8     1088.09     1108.88     11.40 o 
   1   3   8        1.34       -0.07      0.78 o 
   2   3   8       68.49       54.52      2.54 o 
   3   3   8       44.70       45.49      1.90 o 
   4   3   8        6.24        5.75      1.56 o 
   5   3   8      213.80      210.41      6.23 o 
   6   3   8       23.08       25.05      2.87 o 
   7   3   8        6.13        9.05      2.23 o 
   8   3   8      100.57      108.12      5.43 o 
   9   3   8        9.78        3.45      4.17 o 
 -15   4   8        0.75       -0.20      3.61 o 
 -14   4   8       14.06       16.73      4.02 o 
 -13   4   8      171.28      163.96      8.38 o 
 -12   4   8      332.44      365.56     11.88 o 
 -11   4   8        1.40        0.77      2.65 o 
 -10   4   8       78.28       90.92      4.41 o 
  -9   4   8       10.81       13.34      1.85 o 
  -8   4   8      416.79      456.36      8.37 o 
  -7   4   8       52.77       40.10      2.09 o 
  -6   4   8      980.02      960.53     11.41 o 
  -5   4   8      729.88      709.42      8.81 o 
  -4   4   8     1025.35     1015.32     11.79 o 
  -3   4   8        1.95        0.71      0.92 o 
  -2   4   8        3.21        3.14      0.84 o 
  -1   4   8      366.31      375.91      5.46 o 
   0   4   8      855.39      796.88      9.78 o 
   1   4   8      104.02       90.80      2.73 o 
   2   4   8      577.77      574.52      7.83 o 
   3   4   8      165.25      174.37      4.25 o 
   4   4   8       93.20       92.03      3.59 o 
   5   4   8      330.06      345.02      7.39 o 
   6   4   8       13.41       13.42      2.44 o 
   7   4   8        0.18       -3.00      2.00 o 
   8   4   8       43.41       42.81      4.67 o 
   9   4   8       12.26       14.44      3.86 o 
 -14   5   8        0.32       -3.50      5.70 o 
 -13   5   8       14.38        8.73      3.97 o 
 -12   5   8       14.11       14.00      6.87 o 
 -11   5   8      111.35      107.66      5.85 o 
 -10   5   8      137.38      125.35      5.12 o 
  -9   5   8       73.32       69.28      3.64 o 
  -8   5   8      254.57      244.21      5.17 o 
  -7   5   8       64.55       69.97      3.71 o 
  -6   5   8        1.73        3.87      1.14 o 
  -5   5   8      424.90      438.62      6.10 o 
  -4   5   8       16.76       11.95      1.16 o 
  -3   5   8       70.46       69.68      2.19 o 
  -2   5   8      255.78      253.45      4.14 o 
  -1   5   8      264.04      260.87      4.54 o 
   0   5   8     1472.10     1442.38     19.46 o 
   1   5   8       47.70       43.13      1.90 o 
   2   5   8      126.55      124.54      3.35 o 
   3   5   8      116.67      119.56      3.65 o 
   4   5   8      159.14      137.93      4.76 o 
   5   5   8        0.12       -2.39      1.60 o 
   6   5   8        4.78       12.56      2.72 o 
   7   5   8       51.81       56.43      4.98 o 
   8   5   8      104.19       83.78      5.19 o 
 -13   6   8       11.18       19.79      6.11 o 
 -12   6   8       31.24       20.30      4.22 o 
 -11   6   8      111.62      123.95      6.17 o 
 -10   6   8       13.45       13.51      2.15 o 
  -9   6   8        6.83        4.98      1.59 o 
  -8   6   8      156.22      170.28      4.79 o 
  -7   6   8       73.23       90.21      3.42 o 
  -6   6   8        0.64        1.83      1.25 o 
  -5   6   8      725.04      761.92      9.33 o 
  -4   6   8        3.36       -0.23      1.31 o 
  -3   6   8     1105.86     1136.14     12.99 o 
  -2   6   8      606.86      587.91      7.25 o 
  -1   6   8      764.68      732.11      9.14 o 
   0   6   8      251.98      248.61      4.36 o 
   1   6   8      334.40      339.78      5.71 o 
   2   6   8      251.28      253.04      4.87 o 
   3   6   8       43.91       54.44      3.11 o 
   4   6   8       47.37       51.01      3.81 o 
   5   6   8        5.22        6.21      2.27 o 
   6   6   8      280.74      281.86      8.71 o 
   7   6   8        1.94        4.71      2.95 o 
   8   6   8       29.53       26.78      3.64 o 
 -12   7   8       11.84        5.40      2.79 o 
 -11   7   8       78.17       79.83      7.38 o 
 -10   7   8        6.41        7.51      1.88 o 
  -9   7   8       22.88       30.27      2.81 o 
  -8   7   8       15.31       21.81      2.19 o 
  -7   7   8      484.68      462.60     10.98 o 
  -6   7   8       78.24       72.97      4.57 o 
  -5   7   8      158.33      154.81      4.47 o 
  -4   7   8      126.11      136.30      4.12 o 
  -3   7   8       95.68       89.11      2.12 o 
  -2   7   8       56.32       65.18      1.94 o 
  -1   7   8      362.58      361.14      5.28 o 
   0   7   8        0.97        2.46      1.25 o 
   1   7   8      355.32      332.29      5.96 o 
   2   7   8       10.04       11.24      1.77 o 
   3   7   8       30.54       16.01      2.51 o 
   4   7   8       68.10       64.70      4.51 o 
   5   7   8       12.10       26.96      3.42 o 
   6   7   8       34.47       33.71      3.47 o 
   7   7   8        7.73        7.55      2.79 o 
 -11   8   8        4.11        4.91      3.92 o 
 -10   8   8       21.85       23.79     11.89 o 
  -9   8   8       56.05       58.00      6.18 o 
  -8   8   8       50.09       45.46      5.61 o 
  -7   8   8       62.69       63.66      5.90 o 
  -6   8   8      118.39      122.76      5.88 o 
  -5   8   8       19.40       22.73      3.00 o 
  -4   8   8        0.24        0.40      1.42 o 
  -3   8   8       91.18       80.55      3.25 o 
  -2   8   8        0.14       -1.08      1.37 o 
  -1   8   8       13.11       10.94      1.75 o 
   0   8   8       50.18       54.46      2.11 o 
   1   8   8       27.22       30.29      1.89 o 
   2   8   8      122.44      137.59      4.52 o 
   3   8   8       18.60       10.74      2.26 o 
   4   8   8        6.43       10.98      2.59 o 
   5   8   8       21.66        9.76      2.61 o 
  -9   9   8        6.71       14.38      6.99 o 
  -8   9   8        1.47        8.54      3.96 o 
  -7   9   8       86.74       84.40      6.71 o 
  -6   9   8       85.79       71.77      3.66 o 
  -5   9   8       32.75       36.63      2.80 o 
  -4   9   8      170.40      190.76      5.68 o 
  -3   9   8        0.01        1.69      1.56 o 
  -2   9   8        7.69        4.44      1.55 o 
  -1   9   8       80.44       86.12      3.38 o 
   0   9   8       23.38       27.82      2.24 o 
   1   9   8       16.83       19.12      2.26 o 
   2   9   8       24.95       35.05      2.37 o 
   3   9   8       23.44       30.34      2.87 o 
   4   9   8      166.90      184.93      6.22 o 
  -7  10   8       10.66       11.22      4.20 o 
  -6  10   8        4.31        4.82      2.06 o 
  -5  10   8        6.73        4.41      2.27 o 
  -4  10   8       32.02       35.20      2.73 o 
  -3  10   8       10.08       11.06      1.76 o 
  -2  10   8       23.87       22.80      1.93 o 
  -1  10   8       26.59       17.28      1.70 o 
   0  10   8       21.07       24.70      3.76 o 
   1  10   8       12.00       17.01      3.16 o 
 -15   0   9        7.84        5.96      6.16 o 
 -13   0   9        8.86        7.82      4.00 o 
 -11   0   9      157.46      154.55      8.86 o 
  -9   0   9      144.24      146.09      6.52 o 
  -7   0   9       38.76       36.58      2.76 o 
  -5   0   9     1450.47     1441.37     57.57 o 
  -3   0   9     1445.80     1612.57     23.76 o 
  -1   0   9       20.42       18.17      2.25 o 
   1   0   9      417.79      411.07     10.75 o 
   3   0   9       24.26       17.02      2.86 o 
   5   0   9       28.50       24.10      3.54 o 
   7   0   9       36.73       32.22      5.59 o 
   9   0   9       24.96       32.20      5.15 o 
 -15   1   9       24.83       18.88      4.42 o 
 -14   1   9        0.33       -0.16      2.90 o 
 -13   1   9        8.74        5.41      2.64 o 
 -12   1   9        6.70        5.35      2.65 o 
 -11   1   9      155.85      157.23      6.32 o 
 -10   1   9      408.30      388.52      7.96 o 
  -9   1   9      285.09      288.31     12.97 o 
  -8   1   9        6.96        8.27      1.71 o 
  -7   1   9      281.87      260.50      5.70 o 
  -6   1   9       67.90       58.83      2.46 o 
  -5   1   9       11.62        3.87      1.12 o 
  -4   1   9      530.94      512.55      5.77 o 
  -3   1   9      276.52      299.29      4.75 o 
  -2   1   9       87.66       93.93      2.51 o 
  -1   1   9      418.21      434.33      6.68 o 
   0   1   9      897.63      882.67     10.96 o 
   1   1   9       87.05       76.39      2.03 o 
   2   1   9       12.82       14.15      1.52 o 
   3   1   9       61.62       59.55      3.20 o 
   4   1   9      617.80      614.18     10.82 o 
   5   1   9      151.19      153.08      5.59 o 
   6   1   9      181.81      210.32      7.39 o 
   7   1   9       21.77       29.06      3.82 o 
   8   1   9        7.76        7.37      3.13 o 
   9   1   9       22.38       18.58      3.39 o 
 -15   2   9        1.34       -2.67      3.14 o 
 -14   2   9        1.87        0.75      3.07 o 
 -13   2   9      133.36      136.18      9.86 o 
 -12   2   9       58.89       58.80      4.39 o 
 -11   2   9      278.47      306.78      8.97 o 
 -10   2   9      550.99      547.85     11.12 o 
  -9   2   9       15.94       13.26      1.92 o 
  -8   2   9      153.39      135.98      4.08 o 
  -7   2   9       17.85       18.11      1.74 o 
  -6   2   9     1033.69     1066.95     13.46 o 
  -5   2   9       41.36       38.03      1.53 o 
  -4   2   9        6.45        8.24      0.95 o 
  -3   2   9      436.43      461.59      5.52 o 
  -2   2   9      267.55      224.04      3.99 o 
  -1   2   9        7.54        3.80      0.90 o 
   0   2   9     1225.06     1214.14     13.31 o 
   1   2   9        9.26        4.36      0.92 o 
   2   2   9      184.52      196.66      3.46 o 
   3   2   9      185.79      179.96      4.10 o 
   4   2   9        3.68        0.54      1.93 o 
   5   2   9      130.57      110.72      4.77 o 
   6   2   9       47.34       49.06      4.32 o 
   7   2   9       11.79        7.08      2.52 o 
   8   2   9       14.69        6.39      3.14 o 
   9   2   9        3.16        0.71      3.01 o 
 -15   3   9       10.16       12.38      5.20 o 
 -14   3   9        3.47        4.39      3.41 o 
 -13   3   9       14.74        9.97      3.49 o 
 -12   3   9       44.48       38.66      7.18 o 
 -11   3   9      350.18      337.31     13.20 o 
 -10   3   9        0.08       -2.07      1.51 o 
  -9   3   9      286.59      274.95      8.79 o 
  -8   3   9      198.19      208.86      5.14 o 
  -7   3   9       16.20       15.33      1.79 o 
  -6   3   9      169.37      159.56      3.55 o 
  -5   3   9      932.17      922.30     12.24 o 
  -4   3   9      125.89      135.29      2.90 o 
  -3   3   9     1336.93     1322.37     14.78 o 
  -2   3   9      254.26      239.29      4.77 o 
  -1   3   9     2163.44     2158.93     21.95 o 
   0   3   9      115.29      102.33      2.53 o 
   1   3   9        7.37        4.97      1.00 o 
   2   3   9       87.21       83.71      2.69 o 
   3   3   9        0.07       -0.94      1.25 o 
   4   3   9       70.15       66.82      3.19 o 
   5   3   9        2.81        4.68      2.15 o 
   6   3   9      120.99       99.81      4.75 o 
   7   3   9       17.02       17.01      2.96 o 
   8   3   9       25.17       32.93      4.81 o 
   9   3   9       37.75       38.67      5.26 o 
 -15   4   9        4.40        6.95      4.38 o 
 -14   4   9        0.61        1.88      3.15 o 
 -13   4   9        0.90        1.95      2.99 o 
 -12   4   9       80.29       92.64      6.06 o 
 -11   4   9      264.38      259.34      9.39 o 
 -10   4   9       59.03       51.33      3.61 o 
  -9   4   9        5.66        7.30      1.90 o 
  -8   4   9        3.54        3.68      1.55 o 
  -7   4   9      784.71      752.95     11.73 o 
  -6   4   9       65.01       70.25      2.26 o 
  -5   4   9       92.97       82.80      2.41 o 
  -4   4   9       76.05       88.09      2.45 o 
  -3   4   9      360.00      333.86      5.51 o 
  -2   4   9      215.90      234.67      4.14 o 
  -1   4   9      370.45      363.50      5.18 o 
   0   4   9      176.98      167.13      3.74 o 
   1   4   9      149.92      133.59      3.26 o 
   2   4   9        0.07       -1.33      1.07 o 
   3   4   9        2.71        1.81      1.56 o 
   4   4   9        3.11        6.08      1.87 o 
   5   4   9       69.57       58.84      3.56 o 
   6   4   9       49.73       38.84      3.26 o 
   7   4   9        2.21        0.95      2.43 o 
   8   4   9        2.74        2.80      3.07 o 
 -14   5   9       31.58       22.12      4.90 o 
 -13   5   9       46.44       47.16      5.86 o 
 -12   5   9      135.34      142.88      9.28 o 
 -11   5   9        1.72        4.10      2.77 o 
 -10   5   9      125.59      131.92      6.32 o 
  -9   5   9       31.53       34.70      2.74 o 
  -8   5   9      690.19      722.67     12.88 o 
  -7   5   9        1.29        1.00      1.40 o 
  -6   5   9       77.12       83.57      2.54 o 
  -5   5   9      175.40      187.56      3.66 o 
  -4   5   9      235.62      244.32      4.43 o 
  -3   5   9        3.07        1.45      1.02 o 
  -2   5   9      782.54      768.34      9.53 o 
  -1   5   9       22.85       27.93      1.77 o 
   0   5   9       57.67       53.40      2.53 o 
   1   5   9       51.45       39.29      2.10 o 
   2   5   9       79.21       71.78      2.90 o 
   3   5   9       61.42       72.78      3.97 o 
   4   5   9       44.35       39.18      3.37 o 
   5   5   9        7.48        8.89      2.20 o 
   6   5   9       11.15       16.00      2.76 o 
   7   5   9        0.00       -1.62      2.38 o 
 -13   6   9        0.72        1.97      3.30 o 
 -12   6   9       94.30      104.10      6.05 o 
 -11   6   9       26.29       24.96      3.50 o 
 -10   6   9       19.84       10.91      2.27 o 
  -9   6   9        9.47        9.05      2.02 o 
  -8   6   9      121.51      132.54      4.35 o 
  -7   6   9      517.40      499.72      7.93 o 
  -6   6   9      136.85      142.74      5.34 o 
  -5   6   9        0.04       -0.25      1.02 o 
  -4   6   9       11.48       13.20      1.37 o 
  -3   6   9        0.37       -0.48      1.02 o 
  -2   6   9      248.39      255.17      4.44 o 
  -1   6   9      852.24      869.79     11.33 o 
   0   6   9       55.92       63.46      2.58 o 
   1   6   9      456.41      469.22      8.39 o 
   2   6   9       94.95       73.88      4.81 o 
   3   6   9      159.53      156.97      8.43 o 
   4   6   9        7.30        3.73      1.95 o 
   5   6   9        9.26        6.55      2.57 o 
   6   6   9       13.98       12.93      2.91 o 
   7   6   9       84.99       73.01      4.86 o 
 -12   7   9        1.36        2.66      2.62 o 
 -11   7   9       93.70       93.49      8.31 o 
 -10   7   9        3.37       -1.06      1.67 o 
  -9   7   9        3.31        3.38      1.64 o 
  -8   7   9       45.36       48.29      2.25 o 
  -7   7   9        1.46       -0.22      1.46 o 
  -6   7   9      179.09      196.12      5.75 o 
  -5   7   9      146.15      146.91      3.55 o 
  -4   7   9      117.66      131.48      3.39 o 
  -3   7   9      256.60      266.85      4.92 o 
  -2   7   9       66.61       66.68      2.34 o 
  -1   7   9        1.95        3.85      1.62 o 
   0   7   9       83.50       87.06      2.90 o 
   1   7   9        4.94        2.56      1.47 o 
   2   7   9       48.25       33.07      3.00 o 
   3   7   9        1.28       -0.37      2.06 o 
   4   7   9        0.03       -0.55      2.04 o 
   5   7   9       28.08       30.83      3.43 o 
   6   7   9        1.76        1.52      2.43 o 
 -11   8   9        2.46        1.71      4.19 o 
 -10   8   9        0.71       -2.55      3.33 o 
  -9   8   9       16.09       19.15      4.74 o 
  -8   8   9       30.96       28.08      9.08 o 
  -7   8   9       23.11       26.16      3.25 o 
  -6   8   9        0.53       -0.85      1.78 o 
  -5   8   9       83.38       84.83      3.94 o 
  -4   8   9        7.98        7.62      2.09 o 
  -3   8   9      135.31      135.69      4.88 o 
  -2   8   9      129.34      119.56      3.39 o 
  -1   8   9        3.55        1.56      1.29 o 
   0   8   9        2.56       -0.44      1.37 o 
   1   8   9       20.67       24.85      2.55 o 
   2   8   9        2.37        1.76      2.00 o 
   3   8   9        2.31        3.90      2.25 o 
   4   8   9       15.56       15.19      2.90 o 
  -9   9   9        0.50       -1.24      4.58 o 
  -8   9   9       48.59       55.36     13.20 o 
  -7   9   9       23.90       27.92      3.37 o 
  -6   9   9       11.31        9.60      2.99 o 
  -5   9   9       34.00       35.46      2.98 o 
  -4   9   9      127.56      130.64      4.89 o 
  -3   9   9      129.79      128.54      5.89 o 
  -2   9   9       36.12       23.16      2.62 o 
  -1   9   9       11.65        8.76      2.26 o 
   0   9   9       36.71       38.24      3.71 o 
   1   9   9        2.79        1.04      1.60 o 
   2   9   9        7.22        5.35      2.16 o 
   3   9   9        4.30       -0.02      2.10 o 
  -6  10   9        1.29        2.59      2.11 o 
  -5  10   9        1.65        1.40      2.05 o 
  -4  10   9        3.16        0.40      1.99 o 
  -3  10   9       65.15       64.38      3.57 o 
  -2  10   9       19.58       30.08      2.98 o 
  -1  10   9       22.56       30.63      3.31 o 
   0  10   9       31.10       39.34      3.62 o 
 -14   0  10       26.45       16.03      4.87 o 
 -12   0  10        3.45       -2.86      5.16 o 
 -10   0  10      275.42      280.15     16.03 o 
  -8   0  10       64.54       62.34      3.68 o 
  -6   0  10     1314.30     1477.02     56.88 o 
  -4   0  10     1587.69     1650.92     34.07 o 
  -2   0  10      225.48      218.04      5.64 o 
   0   0  10      309.83      286.30      8.60 o 
   2   0  10      150.99      147.29      6.33 o 
   4   0  10        5.96        7.32      3.44 o 
   6   0  10       13.52        7.04      3.96 o 
   8   0  10      196.33      231.08     12.82 o 
 -15   1  10        0.05        0.56      3.41 o 
 -14   1  10       20.83       25.92      5.25 o 
 -13   1  10        8.26        3.82      2.77 o 
 -12   1  10       47.28       46.07      4.10 o 
 -11   1  10        2.64        4.59      2.53 o 
 -10   1  10      266.79      266.99      9.32 o 
  -9   1  10       25.08       21.24      2.61 o 
  -8   1  10      445.11      448.04      8.52 o 
  -7   1  10      755.99      711.96     11.68 o 
  -6   1  10      121.77      114.93      3.77 o 
  -5   1  10       68.39       67.40      2.35 o 
  -4   1  10       13.34       22.48      1.68 o 
  -3   1  10      234.72      231.82      4.44 o 
  -2   1  10       13.16       10.75      1.38 o 
  -1   1  10        0.70        0.03      1.03 o 
   0   1  10        4.75        5.00      1.27 o 
   1   1  10      411.60      396.67      5.77 o 
   2   1  10       40.82       30.19      2.61 o 
   3   1  10       28.84       28.67      2.57 o 
   4   1  10       78.81       83.80      4.26 o 
   5   1  10        2.37        1.61      2.13 o 
   6   1  10        0.44       -1.40      2.35 o 
   7   1  10        1.30       -3.79      2.52 o 
   8   1  10      112.28      129.34      9.75 o 
 -15   2  10        0.04       -4.22      2.81 o 
 -14   2  10       80.75       80.31      6.36 o 
 -13   2  10       22.76       13.71      3.65 o 
 -12   2  10      181.83      186.29      8.30 o 
 -11   2  10      505.61      540.35     12.95 o 
 -10   2  10       19.62       13.75      2.84 o 
  -9   2  10        1.66       -1.17      1.96 o 
  -8   2  10        9.68        7.30      2.27 o 
  -7   2  10       90.10       79.50      5.36 o 
  -6   2  10        0.01       -1.52      1.01 o 
  -5   2  10      504.31      492.54      6.40 o 
  -4   2  10      796.03      818.10      9.43 o 
  -3   2  10     1810.10     1822.81     20.10 o 
  -2   2  10       81.13       83.20      2.54 o 
  -1   2  10       47.75       43.04      1.97 o 
   0   2  10       35.19       28.01      1.32 o 
   1   2  10      594.83      610.39      7.34 o 
   2   2  10     1102.99     1060.19     14.34 o 
   3   2  10      220.67      242.54      6.60 o 
   4   2  10      651.23      620.96     12.54 o 
   5   2  10        0.13       -0.39      2.06 o 
   6   2  10        0.18       -1.80      2.12 o 
   7   2  10       59.70       74.49      6.30 o 
   8   2  10        2.34        3.58      3.09 o 
 -15   3  10        7.43        8.79      3.87 o 
 -14   3  10        1.27        5.27      3.46 o 
 -13   3  10        4.50       -2.54      2.69 o 
 -12   3  10      118.94      132.37      7.05 o 
 -11   3  10        5.29        9.54      6.31 o 
 -10   3  10       58.38       47.99      4.58 o 
  -9   3  10       17.37       19.05      2.17 o 
  -8   3  10        0.06       -1.76      1.17 o 
  -7   3  10       57.74       54.34      2.49 o 
  -6   3  10      143.87      144.03      3.49 o 
  -5   3  10        0.56       -1.24      0.83 o 
  -4   3  10      268.67      266.39      5.45 o 
  -3   3  10       50.76       49.81      1.84 o 
  -2   3  10       49.22       70.24      2.55 o 
  -1   3  10      225.45      227.38      3.85 o 
   0   3  10      309.52      291.29      4.62 o 
   1   3  10       51.35       46.15      1.85 o 
   2   3  10       15.87        7.95      1.81 o 
   3   3  10      185.02      186.80      5.18 o 
   4   3  10       40.12       35.34      2.75 o 
   5   3  10      144.32      157.21      5.19 o 
   6   3  10        0.41        0.80      2.67 o 
   7   3  10       44.02       36.10      4.91 o 
   8   3  10       73.50       67.16      9.08 o 
 -14   4  10        6.94        5.85      5.04 o 
 -13   4  10       76.56       82.38      6.06 o 
 -12   4  10        7.49        7.12      3.90 o 
 -11   4  10        2.96       -3.90      2.93 o 
 -10   4  10       36.09       39.83      4.16 o 
  -9   4  10      134.43      126.17      4.59 o 
  -8   4  10       35.37       38.67      2.28 o 
  -7   4  10      363.17      363.00      5.88 o 
  -6   4  10        3.89        6.21      1.26 o 
  -5   4  10       42.84       37.77      1.86 o 
  -4   4  10       93.92       83.48      2.48 o 
  -3   4  10        1.42        3.97      1.12 o 
  -2   4  10       73.76       72.55      2.57 o 
  -1   4  10        0.59        0.75      0.94 o 
   0   4  10      740.15      720.52     10.02 o 
   1   4  10        4.39        1.80      1.44 o 
   2   4  10        8.81        7.14      1.72 o 
   3   4  10        7.83       10.78      2.05 o 
   4   4  10       12.18       10.91      2.50 o 
   5   4  10       53.19       39.49      3.65 o 
   6   4  10        9.09       12.20      2.63 o 
   7   4  10        7.56        7.15      2.47 o 
 -14   5  10        5.12        0.13      3.74 o 
 -13   5  10        0.43       -0.84      3.31 o 
 -12   5  10       36.38       23.66      7.63 o 
 -11   5  10      185.25      174.14     12.24 o 
 -10   5  10       28.28       27.47      3.19 o 
  -9   5  10      299.46      276.18      6.25 o 
  -8   5  10        2.20       -1.22      1.46 o 
  -7   5  10       69.05       72.16      2.77 o 
  -6   5  10        0.90        1.91      1.19 o 
  -5   5  10      338.93      326.07      5.29 o 
  -4   5  10      107.57       93.21      2.66 o 
  -3   5  10       20.90       23.00      1.63 o 
  -2   5  10      534.81      509.19      7.74 o 
  -1   5  10      283.35      315.94      5.34 o 
   0   5  10      303.71      324.87      5.83 o 
   1   5  10       30.93       21.40      2.37 o 
   2   5  10        5.84        6.76      2.17 o 
   3   5  10      233.91      229.02      7.11 o 
   4   5  10      285.48      314.09     13.24 o 
   5   5  10        1.79        0.13      2.09 o 
   6   5  10       75.77       96.82      4.75 o 
   7   5  10        0.18        0.25      2.67 o 
 -13   6  10        0.02        0.35      3.44 o 
 -12   6  10        3.82        5.17      2.96 o 
 -11   6  10        0.58       -0.34      2.61 o 
 -10   6  10       87.59       73.90      4.78 o 
  -9   6  10        1.33        0.50      1.94 o 
  -8   6  10      122.57      120.96      4.09 o 
  -7   6  10      147.57      167.63      4.43 o 
  -6   6  10        2.21        0.61      1.30 o 
  -5   6  10       34.40       32.34      2.23 o 
  -4   6  10        7.44        6.32      1.39 o 
  -3   6  10       13.44       11.52      1.58 o 
  -2   6  10        3.04        4.40      1.56 o 
  -1   6  10      198.21      188.49      4.73 o 
   0   6  10       68.29       63.16      3.24 o 
   1   6  10        8.09       12.13      2.32 o 
   2   6  10       79.51       80.11      4.21 o 
   3   6  10        9.94        5.41      2.03 o 
   4   6  10       32.59       21.83      2.76 o 
   5   6  10        1.63        0.45      2.12 o 
   6   6  10       32.33       34.48      3.82 o 
 -12   7  10        0.04       -2.22      2.43 o 
 -11   7  10        5.51        4.81      2.78 o 
 -10   7  10       96.46       88.27      9.96 o 
  -9   7  10       35.78       33.33      2.74 o 
  -8   7  10      103.61      112.37      3.84 o 
  -7   7  10        2.56        1.62      1.40 o 
  -6   7  10      154.13      156.84      3.99 o 
  -5   7  10        4.69        3.37      1.99 o 
  -4   7  10       41.21       33.82      2.06 o 
  -3   7  10      353.73      340.94      6.49 o 
  -2   7  10       82.24       78.51      3.00 o 
  -1   7  10        6.95        7.76      1.71 o 
   0   7  10      115.72      100.45      4.44 o 
   1   7  10        7.72        7.69      1.99 o 
   2   7  10      106.52      106.32      4.93 o 
   3   7  10       20.90       24.15      3.83 o 
   4   7  10       49.18       55.82      4.07 o 
   5   7  10        3.12        4.62      2.55 o 
 -10   8  10       46.01       50.82      9.59 o 
  -9   8  10        2.28        0.70      3.64 o 
  -8   8  10        0.07        6.13      2.65 o 
  -7   8  10        0.91       -0.04      2.39 o 
  -6   8  10       16.62       18.58      2.61 o 
  -5   8  10        4.09        4.76      2.07 o 
  -4   8  10        1.57        3.08      2.01 o 
  -3   8  10       93.32       94.24      2.92 o 
  -2   8  10      205.82      208.18      5.03 o 
  -1   8  10       38.68       29.45      2.41 o 
   0   8  10        1.33        1.32      2.04 o 
   1   8  10        5.37        3.07      2.22 o 
   2   8  10        3.46        3.23      2.34 o 
   3   8  10       11.14       11.31      2.74 o 
  -8   9  10       45.42       49.33      6.08 o 
  -7   9  10       24.14       28.51      3.12 o 
  -6   9  10        0.62       -1.20      1.97 o 
  -5   9  10       55.06       59.95      3.76 o 
  -4   9  10        1.51       -0.15      2.27 o 
  -3   9  10        0.00       -1.55      1.97 o 
  -2   9  10       88.16       84.93      5.88 o 
  -1   9  10       86.77       96.54      5.59 o 
   0   9  10        2.36        0.31      1.62 o 
   1   9  10      112.99      122.95      5.03 o 
 -15   0  11       20.44       28.56      8.19 o 
 -13   0  11      119.37      127.80     18.96 o 
 -11   0  11       23.24       21.67      4.81 o 
  -9   0  11      645.10      606.59     15.78 o 
  -7   0  11      180.73      183.11      6.13 o 
  -5   0  11      776.70      727.34     19.89 o 
  -3   0  11      108.07       83.28      4.01 o 
  -1   0  11      654.32      655.62     17.46 o 
   1   0  11      669.34      653.48     12.52 o 
   3   0  11      162.35      175.30      9.79 o 
   5   0  11       58.23       82.25     15.09 o 
   7   0  11      103.33      123.94     13.28 o 
 -15   1  11        0.48        4.95      6.07 o 
 -14   1  11       54.40       50.28      5.51 o 
 -13   1  11       19.75       16.72      3.86 o 
 -12   1  11       20.16       19.75      3.37 o 
 -11   1  11      251.53      266.40      8.83 o 
 -10   1  11      668.84      626.90     14.17 o 
  -9   1  11        3.09        1.11      1.90 o 
  -8   1  11      167.63      158.52      6.20 o 
  -7   1  11       61.64       60.41      3.08 o 
  -6   1  11      147.20      161.12      4.22 o 
  -5   1  11      124.61       93.65      2.32 o 
  -4   1  11        0.36        0.41      1.14 o 
  -3   1  11     1047.02     1049.48     14.53 o 
  -2   1  11      984.02      988.09     14.65 o 
  -1   1  11       36.70       29.39      2.01 o 
   0   1  11       83.71       78.55      3.21 o 
   1   1  11     1236.92     1277.63     16.71 o 
   2   1  11      227.37      200.26      5.20 o 
   3   1  11      146.04      165.55      5.83 o 
   4   1  11       66.12       60.61      4.60 o 
   5   1  11       25.70       21.75      3.68 o 
   6   1  11       68.73       60.28      6.35 o 
   7   1  11        0.46        4.28      3.25 o 
 -15   2  11       32.33       31.81      5.12 o 
 -14   2  11       14.01       24.25      4.48 o 
 -13   2  11        1.65       -2.90      2.79 o 
 -12   2  11       37.02       38.51      7.01 o 
 -11   2  11       59.54       41.03      5.12 o 
 -10   2  11      433.23      430.83     11.07 o 
  -9   2  11       41.30       27.44      3.19 o 
  -8   2  11       73.42       79.54      3.46 o 
  -7   2  11        0.08        0.02      1.49 o 
  -6   2  11      816.93      821.23     10.24 o 
  -5   2  11      133.90      146.88      3.16 o 
  -4   2  11      459.86      457.43      5.95 o 
  -3   2  11      564.28      593.23      8.20 o 
  -2   2  11       21.72       20.60      1.70 o 
  -1   2  11      313.00      308.68      5.41 o 
   0   2  11      295.94      302.51      4.78 o 
   1   2  11        0.07       -0.31      2.09 o 
   2   2  11      573.30      590.24     10.36 o 
   3   2  11       10.89        9.64      1.99 o 
   4   2  11        1.34        0.72      1.78 o 
   5   2  11        5.53        5.12      2.84 o 
   6   2  11       91.44      118.65      6.44 o 
   7   2  11        0.92        4.20      4.38 o 
 -15   3  11        4.66        3.49      3.56 o 
 -14   3  11        0.58        4.57      3.48 o 
 -13   3  11        5.46       12.42      4.16 o 
 -12   3  11        0.72        1.26      3.00 o 
 -11   3  11      103.74      104.86      6.22 o 
 -10   3  11      383.63      419.49     12.57 o 
  -9   3  11      750.23      737.36     15.72 o 
  -8   3  11        1.92        3.72      1.74 o 
  -7   3  11       94.48       96.96      2.89 o 
  -6   3  11      129.71      144.35      3.44 o 
  -5   3  11       16.37       13.98      1.33 o 
  -4   3  11      629.44      605.49      7.65 o 
  -3   3  11       10.05        8.67      1.51 o 
  -2   3  11       47.53       45.80      2.32 o 
  -1   3  11     1049.32     1038.61     16.96 o 
   0   3  11        2.53        2.04      1.38 o 
   1   3  11      479.34      459.77      8.63 o 
   2   3  11      277.90      281.54      6.48 o 
   3   3  11       19.11       22.99      2.42 o 
   4   3  11       69.43       72.67      3.66 o 
   5   3  11       20.79       19.15      4.98 o 
   6   3  11       12.76        5.32      3.33 o 
   7   3  11       12.83       12.29     13.87 o 
 -14   4  11       17.58       25.69      5.40 o 
 -13   4  11       24.72       18.76      4.18 o 
 -12   4  11      282.86      303.01     10.95 o 
 -11   4  11        0.46        3.20      2.79 o 
 -10   4  11       56.91       49.11      4.51 o 
  -9   4  11        5.22        3.39      2.20 o 
  -8   4  11      214.68      214.56      6.18 o 
  -7   4  11      769.98      778.50     10.79 o 
  -6   4  11      160.88      149.67      3.61 o 
  -5   4  11      479.24      492.51      7.17 o 
  -4   4  11      226.55      205.73      4.13 o 
  -3   4  11       64.93       52.46      2.98 o 
  -2   4  11      259.19      229.00      5.16 o 
  -1   4  11      156.80      153.10      5.49 o 
   0   4  11      124.48      122.48      4.03 o 
   1   4  11      551.39      559.27     10.02 o 
   2   4  11       12.84       12.33      2.22 o 
   3   4  11        9.45        8.94      2.43 o 
   4   4  11      173.53      170.28      9.60 o 
   5   4  11        4.15        3.38      2.49 o 
   6   4  11        0.20        1.59      2.56 o 
 -13   5  11        0.00       -3.33      3.26 o 
 -12   5  11       22.85       25.89      4.81 o 
 -11   5  11      256.90      285.78      9.86 o 
 -10   5  11       54.48       53.95      4.04 o 
  -9   5  11      208.47      224.89      8.15 o 
  -8   5  11       90.34      101.59      4.21 o 
  -7   5  11       43.85       41.19      2.37 o 
  -6   5  11       27.72       20.55      1.95 o 
  -5   5  11      261.67      263.92      5.40 o 
  -4   5  11      213.73      215.76      4.79 o 
  -3   5  11      205.99      212.90      4.80 o 
  -2   5  11      643.12      623.02     10.59 o 
  -1   5  11       45.17       53.46      3.08 o 
   0   5  11       86.68       89.38      3.88 o 
   1   5  11       16.82       14.61      2.49 o 
   2   5  11       55.35       61.56      3.92 o 
   3   5  11       22.55       25.10      4.97 o 
   4   5  11       60.05       48.48      3.97 o 
   5   5  11        2.83        1.20      2.26 o 
   6   5  11        4.55        2.85      2.49 o 
 -12   6  11        1.53        4.48      2.81 o 
 -11   6  11       24.81       17.79      3.45 o 
 -10   6  11       25.13       27.85      3.63 o 
  -9   6  11        0.95       -3.18      2.14 o 
  -8   6  11        5.53        3.71      2.76 o 
  -7   6  11      694.30      682.68     11.12 o 
  -6   6  11      128.39      116.06      4.30 o 
  -5   6  11       19.74        9.74      1.75 o 
  -4   6  11       41.26       39.06      2.39 o 
  -3   6  11       15.40       16.44      1.91 o 
  -2   6  11        5.68        3.70      1.93 o 
  -1   6  11       38.68       45.21      3.30 o 
   0   6  11       47.11       47.11      3.54 o 
   1   6  11        2.24        3.32      2.17 o 
   2   6  11       22.05       24.66      3.13 o 
   3   6  11        0.15       -1.59      2.18 o 
   4   6  11        3.04        4.15      2.22 o 
   5   6  11        8.20       10.54      2.64 o 
 -11   7  11        0.69        0.98      2.43 o 
 -10   7  11       14.70       22.54      4.56 o 
  -9   7  11        1.55        1.19      2.28 o 
  -8   7  11        9.30        5.55      2.02 o 
  -7   7  11       18.28       20.78      2.21 o 
  -6   7  11        9.83        7.29      2.01 o 
  -5   7  11       29.32       25.85      2.11 o 
  -4   7  11        3.79        2.54      1.50 o 
  -3   7  11      107.07      116.12      4.12 o 
  -2   7  11      259.13      249.30      8.12 o 
  -1   7  11        5.45        4.61      2.20 o 
   0   7  11       64.06       58.79      4.66 o 
   1   7  11        2.97        4.87      2.07 o 
   2   7  11       37.73       45.06      3.68 o 
   3   7  11        0.65       -0.25      2.04 o 
 -10   8  11       60.71       62.19      3.96 o 
  -9   8  11       33.34       34.89      4.65 o 
  -8   8  11       12.19       12.96      4.24 o 
  -7   8  11       30.26       38.27      4.31 o 
  -6   8  11        1.80        1.73      2.59 o 
  -5   8  11       51.96       52.34      2.90 o 
  -4   8  11        6.55       11.06      1.76 o 
  -3   8  11       20.67       16.85      2.80 o 
  -2   8  11      146.28      159.06      6.68 o 
  -1   8  11       39.01       43.57      2.86 o 
   0   8  11       84.35       93.35      4.55 o 
   1   8  11       24.26       25.55      3.67 o 
   2   8  11        6.58        3.12      2.42 o 
  -7   9  11        0.18       -1.28      2.71 o 
  -6   9  11        2.07        0.48      2.82 o 
  -5   9  11        0.34       -3.63      2.42 o 
  -4   9  11        0.94       -0.85      2.54 o 
  -3   9  11        3.11       -0.58      3.05 o 
  -2   9  11        0.21        1.03      3.46 o 
  -1   9  11        0.07        1.40      1.65 o 
 -14   0  12       52.04       46.13      9.21 o 
 -12   0  12      192.04      164.73      9.86 o 
 -10   0  12      657.02      696.75     22.06 o 
  -8   0  12        4.50       -3.91      2.91 o 
  -6   0  12      293.68      311.34     14.87 o 
  -4   0  12      122.58       99.90      5.22 o 
  -2   0  12      270.61      255.25      8.48 o 
   0   0  12      297.55      300.50      9.68 o 
   2   0  12       34.02       28.24      5.14 o 
   4   0  12      196.96      246.14     14.79 o 
   6   0  12       93.02      102.04      8.92 o 
 -15   1  12        6.59       12.88      4.25 o 
 -14   1  12        0.45        5.22      3.38 o 
 -13   1  12       38.75       41.32      4.98 o 
 -12   1  12       77.43       86.30      5.35 o 
 -11   1  12        0.23        1.67      2.45 o 
 -10   1  12      202.28      208.93      7.49 o 
  -9   1  12      247.82      252.08      8.08 o 
  -8   1  12       60.45       57.70      4.05 o 
  -7   1  12      155.18      149.77      6.36 o 
  -6   1  12      182.58      173.05      3.49 o 
  -5   1  12       85.51       85.49      2.99 o 
  -4   1  12      263.62      285.89      5.49 o 
  -3   1  12      541.16      554.59      8.52 o 
  -2   1  12       68.09       80.26      3.22 o 
  -1   1  12      250.26      249.39      5.64 o 
   0   1  12       73.39       83.36      4.40 o 
   1   1  12       97.01       92.82      4.42 o 
   2   1  12      824.04      802.46     15.25 o 
   3   1  12      166.42      161.08      7.41 o 
   4   1  12        7.15        3.89      2.79 o 
   5   1  12       33.29       34.38      4.40 o 
   6   1  12        0.05       -2.78      2.93 o 
 -15   2  12       44.46       42.89      5.67 o 
 -14   2  12       69.52       75.40      6.51 o 
 -13   2  12       54.99       45.55      5.09 o 
 -12   2  12       61.89       57.09      8.30 o 
 -11   2  12       19.41        8.19      3.23 o 
 -10   2  12      149.84      146.17      6.28 o 
  -9   2  12      248.99      254.09      8.15 o 
  -8   2  12      122.92      136.44      5.87 o 
  -7   2  12      603.20      597.67      9.59 o 
  -6   2  12       40.47       51.71      2.18 o 
  -5   2  12      153.47      132.05      2.96 o 
  -4   2  12      142.56      139.50      5.13 o 
  -3   2  12       60.57       59.39      2.80 o 
  -2   2  12       31.97       30.66      2.66 o 
  -1   2  12      679.14      652.56     14.24 o 
   0   2  12      748.02      758.24     14.26 o 
   1   2  12        3.20        8.30      1.75 o 
   2   2  12      301.87      309.57      8.22 o 
   3   2  12       62.56       52.37      3.90 o 
   4   2  12      158.01      176.17      7.50 o 
   5   2  12        9.57        8.29      3.27 o 
   6   2  12       78.77       88.16      9.56 o 
 -14   3  12       10.64       11.27      3.98 o 
 -13   3  12      106.16      113.34      7.12 o 
 -12   3  12        6.57        5.49      3.10 o 
 -11   3  12       18.03       20.22      3.75 o 
 -10   3  12       40.12       42.34      4.51 o 
  -9   3  12      510.00      509.49     14.35 o 
  -8   3  12     1052.47     1047.54     17.85 o 
  -7   3  12       56.00       59.51      3.07 o 
  -6   3  12      122.25      124.11      4.73 o 
  -5   3  12      327.09      314.50      5.80 o 
  -4   3  12      885.14      865.84     13.02 o 
  -3   3  12      332.60      331.02      7.26 o 
  -2   3  12      268.01      241.21      6.74 o 
  -1   3  12       77.78       74.29      3.92 o 
   0   3  12       28.88       30.42      2.29 o 
   1   3  12       40.89       49.58      4.38 o 
   2   3  12       73.60       70.13      3.37 o 
   3   3  12       54.45       63.58      4.60 o 
   4   3  12       73.54       86.73     10.27 o 
   5   3  12        2.74        0.06      3.71 o 
   6   3  12        4.64       -0.38      4.29 o 
 -14   4  12       80.65       89.51      8.02 o 
 -13   4  12       43.05       44.98      5.23 o 
 -12   4  12       23.26       25.15      4.33 o 
 -11   4  12       12.51       11.14      3.43 o 
 -10   4  12       35.59       36.33      3.55 o 
  -9   4  12        3.80        0.44      2.15 o 
  -8   4  12      283.64      287.82      8.10 o 
  -7   4  12       56.43       52.47      3.46 o 
  -6   4  12      519.45      477.04      9.63 o 
  -5   4  12       33.71       28.06      3.13 o 
  -4   4  12       79.34       68.29      3.13 o 
  -3   4  12       36.15       36.60      2.97 o 
  -2   4  12      731.73      739.28     13.75 o 
  -1   4  12      198.95      197.31     11.73 o 
   0   4  12       22.73       23.45      2.48 o 
   1   4  12        3.35        4.35      1.90 o 
   2   4  12        7.13        5.23      2.19 o 
   3   4  12      107.03      103.61      6.30 o 
   4   4  12       20.49       17.57      3.91 o 
   5   4  12        0.46        0.35      4.09 o 
 -13   5  12       32.37       40.71      5.78 o 
 -12   5  12       69.79       85.60      6.17 o 
 -11   5  12       86.37       95.66      5.83 o 
 -10   5  12      200.43      193.28      7.82 o 
  -9   5  12       99.90      100.60      4.94 o 
  -8   5  12        9.06        7.36      2.47 o 
  -7   5  12      179.62      183.02      5.73 o 
  -6   5  12       11.05        5.18      2.00 o 
  -5   5  12      367.94      359.18      8.07 o 
  -4   5  12      109.95       93.91      3.96 o 
  -3   5  12      115.83      113.27      5.03 o 
  -2   5  12        0.02        1.50      2.06 o 
  -1   5  12        6.18        6.28      2.31 o 
   0   5  12       92.09      113.66      6.51 o 
   1   5  12      170.40      164.12      6.39 o 
   2   5  12       11.39        6.18      2.52 o 
   3   5  12        3.67        7.96      3.48 o 
   4   5  12        1.25        1.61      3.09 o 
 -12   6  12        1.77       -1.80      4.03 o 
 -11   6  12        5.50        8.34      3.08 o 
 -10   6  12       44.99       56.10      6.15 o 
  -9   6  12      143.73      149.06     10.22 o 
  -8   6  12        6.23       17.43      3.19 o 
  -7   6  12        1.16       -0.09      2.04 o 
  -6   6  12      126.84      117.42      4.94 o 
  -5   6  12       10.58       12.46      2.42 o 
  -4   6  12        8.00        3.83      2.03 o 
  -3   6  12       26.11       29.14      3.46 o 
  -2   6  12        5.65        9.32      2.78 o 
  -1   6  12      118.76      122.22      5.17 o 
   0   6  12        2.31        0.15      2.05 o 
   1   6  12        2.93        1.63      2.28 o 
   2   6  12       34.28       41.23      3.77 o 
   3   6  12       16.18       26.80      4.15 o 
 -11   7  12       72.07       89.10      5.65 o 
 -10   7  12        0.12       -3.52      2.35 o 
  -9   7  12       14.55       13.56      2.94 o 
  -8   7  12       37.08       30.64      3.48 o 
  -7   7  12       62.70       68.79      4.00 o 
  -6   7  12      113.25      121.52      5.03 o 
  -5   7  12       20.35       19.50      2.73 o 
  -4   7  12       14.33       16.25      2.54 o 
  -3   7  12       41.23       43.38      3.84 o 
  -2   7  12        6.59        6.81      2.58 o 
  -1   7  12        0.45       -0.54      2.12 o 
   0   7  12        5.40        3.20      2.32 o 
   1   7  12       21.01       23.78      3.24 o 
   2   7  12       62.35       61.45      3.81 o 
  -9   8  12        8.16        7.38      1.60 o 
  -8   8  12        1.52        5.07      2.03 o 
  -7   8  12        0.89       -2.17      1.45 o 
  -6   8  12        8.90       12.67      1.87 o 
  -5   8  12        0.03        1.45      1.63 o 
  -4   8  12       38.22       40.51      3.17 o 
  -3   8  12        0.69       -2.18      2.02 o 
  -2   8  12       14.66       12.60      2.85 o 
  -1   8  12        7.76       12.15      2.26 o 
   0   8  12        1.77        7.72      2.22 o 
 -13   0  13        1.93        2.68      3.78 o 
 -11   0  13        1.67       -2.64      6.97 o 
  -9   0  13     1029.74      979.94     55.49 o 
  -7   0  13      230.68      224.31     10.64 o 
  -5   0  13      266.13      235.47     10.75 o 
  -3   0  13      357.79      345.94     10.60 o 
  -1   0  13      204.30      235.77     15.15 o 
   1   0  13      117.44      128.08      8.70 o 
   3   0  13        6.25        2.61      3.98 o 
   5   0  13       17.39       20.01      5.49 o 
 -14   1  13        0.12       -0.23      3.21 o 
 -13   1  13       16.33       18.29      4.06 o 
 -12   1  13        2.32       -1.05      2.93 o 
 -11   1  13       24.57       13.98      3.15 o 
 -10   1  13       45.52       50.81      4.96 o 
  -9   1  13        0.30        2.64      2.53 o 
  -8   1  13       92.26      100.23      5.99 o 
  -7   1  13      368.80      375.57      8.18 o 
  -6   1  13       31.47       31.37      3.04 o 
  -5   1  13      139.15      143.53      6.08 o 
  -4   1  13        3.05        1.09      1.81 o 
  -3   1  13       84.16       79.62      4.76 o 
  -2   1  13        3.82        2.42      2.07 o 
  -1   1  13      140.78      163.04      5.68 o 
   0   1  13      274.59      262.87      8.50 o 
   1   1  13      138.89      133.59      6.26 o 
   2   1  13        5.60       14.42      3.29 o 
   3   1  13       42.62       35.74      4.23 o 
   4   1  13        1.89       -1.63      2.75 o 
   5   1  13       64.34       55.14      5.19 o 
 -14   2  13       31.53       34.86      5.05 o 
 -13   2  13        0.34       -0.37      3.23 o 
 -12   2  13       14.91       11.83      3.75 o 
 -11   2  13        2.43        2.85      3.08 o 
 -10   2  13        5.54        2.59      2.81 o 
  -9   2  13      172.85      159.80      6.55 o 
  -8   2  13      544.39      521.41     10.71 o 
  -7   2  13      167.53      147.31      4.55 o 
  -6   2  13       45.39       47.11      2.59 o 
  -5   2  13       70.00       86.52      4.78 o 
  -4   2  13       22.21       12.61      2.67 o 
  -3   2  13      542.58      574.67     11.68 o 
  -2   2  13        0.90       -0.86      1.86 o 
  -1   2  13       40.14       39.37      3.26 o 
   0   2  13      373.84      354.83      8.87 o 
   1   2  13        0.45        0.51      2.14 o 
   2   2  13        7.21        7.75      2.91 o 
   3   2  13        2.05       -0.52      2.72 o 
   4   2  13        0.01       -3.49      3.18 o 
   5   2  13        4.96        6.18      5.67 o 
 -14   3  13        0.02       -0.24      3.34 o 
 -13   3  13       36.02       53.83      5.55 o 
 -12   3  13      126.46      131.58      8.59 o 
 -11   3  13        9.83        6.04      3.22 o 
 -10   3  13       18.47       13.04      3.54 o 
  -9   3  13      212.88      236.05      7.45 o 
  -8   3  13      321.16      340.03     12.05 o 
  -7   3  13      125.38      116.09      4.83 o 
  -6   3  13       32.93       34.99      2.46 o 
  -5   3  13       25.18       17.24      1.94 o 
  -4   3  13      279.57      269.63      7.29 o 
  -3   3  13       70.03       61.11      4.54 o 
  -2   3  13       14.95        7.39      2.23 o 
  -1   3  13      124.27      112.61      5.30 o 
   0   3  13       10.94        3.49      2.18 o 
   1   3  13       31.56       33.89      5.29 o 
   2   3  13        1.37       -1.53      2.34 o 
   3   3  13       17.83        9.38      9.79 o 
   4   3  13        1.20       -2.26      3.76 o 
 -13   4  13      178.03      220.48     14.28 o 
 -12   4  13       62.10       65.05      5.75 o 
 -11   4  13        1.02        1.80      2.46 o 
 -10   4  13       17.84       16.43      3.02 o 
  -9   4  13      126.29      119.45      5.91 o 
  -8   4  13        7.35        1.62      2.25 o 
  -7   4  13       65.16       63.40      3.56 o 
  -6   4  13        8.27        9.75      2.13 o 
  -5   4  13       14.59       10.64      2.03 o 
  -4   4  13        5.32       -1.43      1.94 o 
  -3   4  13       61.68       51.04      3.88 o 
  -2   4  13       28.69       25.63      3.18 o 
  -1   4  13       26.67       25.69      3.24 o 
   0   4  13        3.12        0.29      2.57 o 
   1   4  13       10.27        7.89      3.06 o 
   2   4  13      106.20      109.48      6.50 o 
   3   4  13      170.56      208.86     11.40 o 
   4   4  13       22.16       26.08     10.74 o 
 -12   5  13       43.15       47.03      4.81 o 
 -11   5  13      104.47      103.76      6.84 o 
 -10   5  13        0.00       -4.47      3.02 o 
  -9   5  13        5.74        5.94      2.83 o 
  -8   5  13      412.36      432.14     10.55 o 
  -7   5  13       47.89       43.38      3.49 o 
  -6   5  13       20.20       19.21      2.74 o 
  -5   5  13       11.27        7.30      4.67 o 
  -4   5  13        7.94        4.15      4.19 o 
  -3   5  13       26.96       26.61      4.26 o 
  -2   5  13       82.87       83.82      5.29 o 
  -1   5  13       21.12       16.28      3.33 o 
   0   5  13        7.80       12.44      3.90 o 
   1   5  13       13.69       13.62      3.60 o 
   2   5  13        5.51        3.82      3.12 o 
   3   5  13        0.50        4.20      3.20 o 
 -11   6  13        0.95        0.66      2.79 o 
 -10   6  13       32.95       37.91      4.44 o 
  -9   6  13       29.22       27.56      3.73 o 
  -8   6  13      260.74      258.02      8.35 o 
  -7   6  13       14.05       16.04      2.90 o 
  -6   6  13      183.38      204.24      6.67 o 
  -5   6  13        5.24        4.10      2.29 o 
  -4   6  13      252.74      289.34      9.54 o 
  -3   6  13       16.91        9.59      5.68 o 
  -2   6  13       54.05       68.54      4.89 o 
  -1   6  13       19.58       18.77      3.54 o 
   0   6  13        2.17        2.85      2.70 o 
   1   6  13       14.62       23.12      5.55 o 
   2   6  13       33.47       42.60      4.74 o 
 -10   7  13        0.47       -0.05      2.81 o 
  -9   7  13       71.07       67.77      4.92 o 
  -8   7  13       10.68       16.64      2.83 o 
  -7   7  13       56.94       61.15      3.99 o 
  -6   7  13      147.32      153.88      5.87 o 
  -5   7  13       32.55       38.42      4.06 o 
  -4   7  13        6.96        6.53      2.90 o 
  -3   7  13        2.79       -0.33      4.07 o 
  -2   7  13       24.88       20.50      3.38 o 
  -1   7  13       19.07       25.09      3.70 o 
   0   7  13        5.10       10.99      3.14 o 
  -7   8  13        2.77        3.81      2.25 o 
  -6   8  13        7.22        4.66      2.30 o 
  -5   8  13       68.38       74.63      4.27 o 
  -4   8  13       24.53       35.43      3.67 o 
  -3   8  13        6.57       10.60      4.33 o 
  -2   8  13        6.39        6.79      2.84 o 
 -14   0  14       40.38       37.95      9.39 o 
 -12   0  14       60.17       63.53      7.15 o 
 -10   0  14       52.17       45.16      9.56 o 
  -8   0  14      117.87      105.18      7.84 o 
  -6   0  14        0.12       -1.31      3.20 o 
  -4   0  14      154.08      159.84      9.15 o 
  -2   0  14        0.16        2.10      3.35 o 
   0   0  14      231.79      252.66     12.33 o 
   2   0  14        4.80        6.69      4.38 o 
   4   0  14        0.75        1.04      7.12 o 
 -14   1  14        2.45        6.11      4.25 o 
 -13   1  14        0.25       -4.60      3.06 o 
 -12   1  14       25.32       27.76      4.57 o 
 -11   1  14        0.24        1.82      4.55 o 
 -10   1  14        0.02       -2.97      2.19 o 
  -9   1  14       30.69       26.70      3.68 o 
  -8   1  14        0.32        3.26      2.43 o 
  -7   1  14       34.53       26.59      3.50 o 
  -6   1  14       15.71       11.00      2.82 o 
  -5   1  14       17.14       17.02      3.13 o 
  -4   1  14        0.48        0.41      2.21 o 
  -3   1  14       63.00       65.27      4.48 o 
  -2   1  14       18.34       20.24      3.20 o 
  -1   1  14       28.10       35.11      3.82 o 
   0   1  14       43.17       46.94      5.06 o 
   1   1  14        3.67        2.44      2.78 o 
   2   1  14       56.44       60.99      5.07 o 
   3   1  14       95.35      103.01      8.43 o 
   4   1  14        1.65       -4.30      2.87 o 
 -14   2  14       75.76       55.17      6.12 o 
 -13   2  14        8.96       10.85      4.07 o 
 -12   2  14        4.31        3.42      3.31 o 
 -11   2  14        1.62        3.18      3.01 o 
 -10   2  14        4.23        1.63      2.85 o 
  -9   2  14      102.46       98.58      4.89 o 
  -8   2  14        0.26       -1.31      2.35 o 
  -7   2  14       22.49       24.28      3.38 o 
  -6   2  14       12.92       16.43      2.96 o 
  -5   2  14        1.39        2.64      2.07 o 
  -4   2  14        6.45        2.92      2.02 o 
  -3   2  14        1.37       -0.08      1.94 o 
  -2   2  14       51.14       41.45      3.51 o 
  -1   2  14       51.50       49.45      4.32 o 
   0   2  14      199.86      194.79      7.64 o 
   1   2  14       20.93       11.89      3.30 o 
   2   2  14       18.70        6.66      3.72 o 
   3   2  14        4.01        0.90      3.79 o 
   4   2  14        6.05       -1.72      6.41 o 
 -13   3  14       49.12       56.65      5.90 o 
 -12   3  14       41.95       46.78      5.42 o 
 -11   3  14        0.13       -2.51      2.80 o 
 -10   3  14        0.10       -0.82      2.22 o 
  -9   3  14        0.05        1.89      2.26 o 
  -8   3  14       82.39       82.32      5.79 o 
  -7   3  14        4.96       -0.36      2.38 o 
  -6   3  14       43.50       36.17      3.68 o 
  -5   3  14       17.14       14.32      2.89 o 
  -4   3  14       90.33       87.39      4.89 o 
  -3   3  14        2.81        2.98      2.43 o 
  -2   3  14       37.95       49.17      4.09 o 
  -1   3  14       50.54       37.54      3.85 o 
   0   3  14        0.15        0.53      2.98 o 
   1   3  14        3.41        1.66      3.08 o 
   2   3  14        0.66       -4.45      4.17 o 
   3   3  14        6.72        5.15      4.56 o 
 -12   4  14        4.89        3.36      3.12 o 
 -11   4  14       31.71       28.40      3.72 o 
 -10   4  14        9.59       11.62      2.94 o 
  -9   4  14       96.83       86.91      8.74 o 
  -8   4  14       34.30       38.72      3.24 o 
  -7   4  14       34.16       34.02      3.75 o 
  -6   4  14      154.07      179.67      6.83 o 
  -5   4  14       25.15       32.31      3.63 o 
  -4   4  14       10.37        3.58      2.56 o 
  -3   4  14      337.34      334.50      9.58 o 
  -2   4  14        1.23       -0.08      2.50 o 
  -1   4  14        4.93        6.04      3.11 o 
   0   4  14       14.38       18.40      3.87 o 
   1   4  14       26.68       20.45      5.29 o 
   2   4  14       34.92       36.79      6.09 o 
 -12   5  14        3.08        0.42      4.24 o 
 -11   5  14       19.61       13.90      4.71 o 
 -10   5  14        4.93       -0.22      2.90 o 
  -9   5  14        0.58        2.42      2.85 o 
  -8   5  14      300.80      307.32     10.50 o 
  -7   5  14      121.59      133.20      6.89 o 
  -6   5  14       12.35        9.01      3.13 o 
  -5   5  14       61.68       57.44      4.80 o 
  -4   5  14       25.70       28.23      3.88 o 
  -3   5  14       30.15       48.81      6.05 o 
  -2   5  14       18.76       11.40      3.18 o 
  -1   5  14      132.45      139.33      7.14 o 
   0   5  14       10.25        8.78      3.38 o 
   1   5  14       67.05       81.53      6.06 o 
   2   5  14        0.00        3.30      4.27 o 
 -10   6  14        8.50        3.86      3.32 o 
  -9   6  14       28.35       29.33      4.96 o 
  -8   6  14        1.77       -0.31      2.67 o 
  -7   6  14        1.00       -2.88      2.48 o 
  -6   6  14       18.03       13.89      3.47 o 
  -5   6  14      248.05      253.79     14.26 o 
  -4   6  14        3.74       -5.10      3.40 o 
  -3   6  14        7.39        5.21      3.00 o 
  -2   6  14       23.02       21.11      3.68 o 
  -1   6  14       69.87       71.64      5.45 o 
   0   6  14        8.67        9.74      3.61 o 
  -8   7  14       35.72       47.56      4.54 o 
  -7   7  14        5.87        6.77      2.85 o 
  -6   7  14        0.50        1.25      2.58 o 
  -5   7  14        2.28       -1.68      2.58 o 
  -4   7  14       11.33       11.24      3.22 o 
  -3   7  14      115.43      118.15      6.43 o 
  -2   7  14       35.60       41.84      4.41 o 
 -13   0  15       26.14       35.64      8.91 o 
 -11   0  15       31.01       38.83     16.51 o 
  -9   0  15       58.33       78.71      7.46 o 
  -7   0  15      360.51      433.10     17.21 o 
  -5   0  15       54.38       45.84      6.02 o 
  -3   0  15      265.46      254.46     12.26 o 
  -1   0  15        1.34        7.75      5.27 o 
   1   0  15      338.82      323.62     15.03 o 
 -13   1  15       57.70       62.61      6.29 o 
 -12   1  15       17.59       19.66      4.39 o 
 -11   1  15        3.65        1.41      3.17 o 
 -10   1  15        3.58       -3.05      2.67 o 
  -9   1  15        1.22       -2.16      2.38 o 
  -8   1  15       75.28       81.19      5.27 o 
  -7   1  15       25.85       17.48      3.38 o 
  -6   1  15       46.19       45.47      4.20 o 
  -5   1  15       47.30       48.69      4.39 o 
  -4   1  15       26.26       27.45      5.39 o 
  -3   1  15        0.04       -2.78      2.27 o 
  -2   1  15       42.26       35.76      5.38 o 
  -1   1  15        4.31        2.08      2.76 o 
   0   1  15       93.55       99.82     10.66 o 
   1   1  15        5.18        4.72      3.11 o 
   2   1  15       10.86       15.53      3.66 o 
 -13   2  15        8.23        8.19      4.09 o 
 -12   2  15        0.58       -1.89      3.00 o 
 -11   2  15        1.26        1.87      3.22 o 
 -10   2  15       89.09       94.91      6.61 o 
  -9   2  15       83.57       61.36      5.56 o 
  -8   2  15      250.01      280.56     14.43 o 
  -7   2  15       18.32       21.92      4.08 o 
  -6   2  15       37.58       34.30      3.97 o 
  -5   2  15      118.63      100.42      5.61 o 
  -4   2  15      113.34      100.69      5.65 o 
  -3   2  15        1.40        3.89      2.73 o 
  -2   2  15      132.13      141.32      6.66 o 
  -1   2  15       18.78       18.53      4.19 o 
   0   2  15       57.12       62.59      5.83 o 
   1   2  15        0.01       -0.47      3.46 o 
   2   2  15        0.69       -0.18      3.43 o 
 -12   3  15        6.58        3.53      3.65 o 
 -11   3  15       67.88       75.91      6.28 o 
 -10   3  15       24.52       28.99      4.63 o 
  -9   3  15        5.97        7.07      3.39 o 
  -8   3  15      114.07      115.28      7.14 o 
  -7   3  15      100.96      125.06      9.29 o 
  -6   3  15       27.84       19.84      3.99 o 
  -5   3  15       10.24       13.82      3.74 o 
  -4   3  15       54.55       69.54      5.68 o 
  -3   3  15        4.15       -0.93      2.92 o 
  -2   3  15       12.73        7.61      3.40 o 
  -1   3  15       59.20       58.66      5.67 o 
   0   3  15      180.23      223.11     12.17 o 
   1   3  15      136.63      139.68      9.92 o 
   2   3  15        7.80        8.91      5.08 o 
 -12   4  15       41.79       41.72      6.40 o 
 -11   4  15       12.84       14.96     10.40 o 
 -10   4  15       10.74       -0.01      3.83 o 
  -9   4  15       99.14      122.65     10.22 o 
  -8   4  15       82.75       79.80      6.06 o 
  -7   4  15      201.34      186.98      8.65 o 
  -6   4  15       28.74       28.79      4.48 o 
  -5   4  15        0.99       -0.37      3.06 o 
  -4   4  15      115.89       93.47      7.64 o 
  -3   4  15       59.89       68.10      6.87 o 
  -2   4  15        5.27        5.41      4.01 o 
  -1   4  15       46.15       50.96      6.62 o 
   0   4  15        8.46        4.68      8.84 o 
   1   4  15        8.99        4.52      4.40 o 
 -10   5  15       53.99       62.34      8.43 o 
  -9   5  15        3.24        1.97      5.62 o 
  -8   5  15        6.33        7.19      6.70 o 
  -7   5  15       21.89       23.50      4.93 o 
  -6   5  15       15.76       17.37      4.05 o 
  -5   5  15       61.54       72.44      9.09 o 
  -4   5  15       58.68       62.78      6.64 o 
  -3   5  15       52.46       48.24      4.94 o 
  -2   5  15        0.86        3.77      3.02 o 
  -1   5  15        9.12        7.34      4.44 o 
   0   5  15       10.73       17.88      5.00 o 
  -9   6  15        1.78       -0.90      3.49 o 
  -8   6  15      186.83      188.80     10.22 o 
  -7   6  15       52.71       57.36      5.05 o 
  -6   6  15        6.74        3.89      3.03 o 
  -5   6  15       14.81       23.36      3.95 o 
  -4   6  15        0.01        3.08      6.07 o 
  -3   6  15       61.09       60.63      5.57 o 
  -2   6  15       61.55       66.47      5.56 o 
 -12   0  16      134.25      122.30     13.54 o 
 -10   0  16      188.64      196.90     11.53 o 
  -8   0  16        2.49        3.30      4.10 o 
  -6   0  16       59.14       63.23      7.05 o 
  -4   0  16       73.90       83.48      7.90 o 
  -2   0  16       58.33       47.95      6.50 o 
   0   0  16       75.59       70.47     12.98 o 
 -12   1  16      101.48      102.01      7.45 o 
 -11   1  16        0.49        5.57      3.58 o 
 -10   1  16        0.56       -0.34      3.29 o 
  -9   1  16       42.40       45.87      5.32 o 
  -8   1  16        1.17        1.16      3.13 o 
  -7   1  16      115.46       99.16      8.16 o 
  -6   1  16      306.70      331.49     11.64 o 
  -5   1  16        2.74        1.71      2.98 o 
  -4   1  16       41.16       46.13      4.57 o 
  -3   1  16        4.34        1.58      2.97 o 
  -2   1  16        1.71        4.04      2.83 o 
  -1   1  16        3.82        3.61      3.08 o 
   0   1  16        8.26       15.98      4.27 o 
   1   1  16        0.59       -0.72      5.74 o 
 -12   2  16        7.14        4.39      3.91 o 
 -11   2  16      103.99      111.17      7.45 o 
 -10   2  16       10.39       11.95      3.97 o 
  -9   2  16      113.93      119.86     10.45 o 
  -8   2  16       63.87       57.12      5.64 o 
  -7   2  16       71.13       75.08      6.83 o 
  -6   2  16       13.44        7.20      3.75 o 
  -5   2  16      161.87      167.94      9.22 o 
  -4   2  16        2.81       -2.82      3.17 o 
  -3   2  16      111.37      116.15      7.39 o 
  -2   2  16        3.48       -0.30      3.23 o 
  -1   2  16        7.21        7.71      3.74 o 
   0   2  16        1.30        1.32      3.67 o 
 -11   3  16        5.28        5.41      3.76 o 
 -10   3  16        0.92        2.85      3.40 o 
  -9   3  16       20.98       24.57      4.49 o 
  -8   3  16      106.03       92.52      6.71 o 
  -7   3  16      258.41      281.69     11.13 o 
  -6   3  16       10.29       15.71      4.24 o 
  -5   3  16       27.35       19.99      4.25 o 
  -4   3  16       67.52       53.27      5.62 o 
  -3   3  16        6.21        6.91      3.73 o 
  -2   3  16       30.88       25.48      5.64 o 
  -1   3  16       62.82       66.99     10.73 o 
   0   3  16        0.75       -5.02      5.44 o 
 -10   4  16      118.13      117.91     14.33 o 
  -9   4  16        9.97        6.15      4.15 o 
  -8   4  16        5.98        2.11      4.08 o 
  -7   4  16        1.12       -1.89      3.62 o 
  -6   4  16        6.78        9.33      4.39 o 
  -5   4  16       19.12       19.34      5.05 o 
  -4   4  16      216.78      231.87     12.03 o 
  -3   4  16       85.02       94.75      8.25 o 
  -2   4  16        5.62       16.98      5.30 o 
  -1   4  16        3.87       -0.53      4.40 o 
  -8   5  16       41.00       47.55      9.36 o 
  -7   5  16       40.93       37.73      5.92 o 
  -6   5  16       33.13       33.74      9.17 o 
  -5   5  16       50.19       54.07      6.51 o 
  -4   5  16        8.28        3.23      3.91 o 
  -3   5  16       25.79       14.58      4.68 o 
 -11   0  17       96.64       94.80     12.38 o 
  -9   0  17        9.26        2.69      6.10 o 
  -7   0  17      117.59      103.29      8.90 o 
  -5   0  17        0.63       -1.71      4.25 o 
  -3   0  17       34.47       49.73     15.94 o 
  -1   0  17       70.68       84.70      8.87 o 
 -11   1  17        7.74        1.20      3.84 o 
 -10   1  17       81.35       79.60      6.87 o 
  -9   1  17       92.29      104.58     13.46 o 
  -8   1  17       28.72       36.08      6.95 o 
  -7   1  17       13.86        6.73      5.84 o 
  -6   1  17        0.41        0.34      3.20 o 
  -5   1  17       20.32       17.75      4.29 o 
  -4   1  17       27.32       45.08      5.62 o 
  -3   1  17       65.61       76.08      8.11 o 
  -2   1  17        4.95        1.09      3.70 o 
 -10   2  17        7.36        7.75      3.91 o 
  -9   2  17       24.16       27.87      4.86 o 
  -8   2  17       20.40       28.81      4.98 o 
  -7   2  17       16.79        8.98      4.02 o 
  -6   2  17      323.89      326.91     13.97 o 
  -5   2  17       48.87       48.33      5.69 o 
  -4   2  17        7.54        2.53      3.60 o 
  -3   2  17        0.15        1.94      3.50 o 
  -2   2  17       34.50       38.73      5.81 o 
  -9   3  17       14.28       16.44      4.28 o 
  -8   3  17      101.62      109.38      7.43 o 
  -7   3  17       44.40       49.57      5.68 o 
  -6   3  17       18.17       16.90      4.35 o 
  -5   3  17       20.78       21.56      4.57 o 
  -4   3  17       52.61       61.52      7.40 o 
  -3   3  17       17.08       11.80      7.78 o 
  -7   4  17      106.33      101.30      8.56 o 
  -6   4  17        0.22       -5.19      3.46 o 
  -5   4  17       82.69      114.95      9.07 o 
  -8   0  18       65.63       72.07     11.56 o 
  -6   0  18        0.91        1.26      5.86 o 
  -7   1  18       18.32       20.74      4.97 o 
  -6   1  18      168.53      171.90      9.82 o 
                                                 
